# Supplementary material for: Functional Dynamics of Arginine Mono- and Di-Methylation
Source: Cells. 2025 May 29;14(11):796. doi: 10.3390/cells14110796 (PMC12153873; doi:10.3390/cells14110796)
Supplement: Supplementary file 1 [file cells-14-00796-s001.zip]

Archive with 1 entries (1 files):
- cells-3637915-supplementary.xlsx
