# Supplementary material for: Functional Dynamics of Arginine Mono- and Di-Methylation
Source: Cells. 2025 May 29;14(11):796. doi: 10.3390/cells14110796 (PMC12153873; doi:10.3390/cells14110796)
Supplement: Supplementary file 1 [file cells-14-00796-s001.zip › cells-3637915-supplementary.xlsx]

## Sheet: S1
supplementary table S1：the summary of detected arginine methylation sites and Uniprot accession number of corresponding proteins(ref 9-21,23,25)
MMA/DMA site: The positions of mono-methylated/di-methylated arginine residues within the corresponding proteins, the proteins are represented by their UniProt accession number
MMA/DMA protein: The proteins containing mono-methylated/di-methylated arginine residues, the proteins are represented by their UniProt accession number
Both site: The positions of arginine residues that undergo both monomethylation and dimethylation at the same site within the corresponding proteins, the proteins are represented by their UniProt accession number
Both site protein: The proteins containing the arginine residue that undergo both monomethylation and dimethylation at the same site, the proteins are represented by their UniProt accession number
Two modification protein: The proteins containing both mono- and di-methylated arginine residues
MMA/DMA only protein: The proteins only containing mono-methylated/di-methylated arginine residues, the proteins are represented by their UniProt accession number
summary
MMA site	MMA protein	MMA protein name	DMA site	DMA protein	DMA protein name	both site	both site protein	two modification protein	MMA only protein	DMA only protein
O14497/1276	P09651	Heterogeneous nuclear ribonucleoprotein A1 (hnRNP A1) (Helix-destabilizing protein) (Single-strand RNA-binding protein) (hnRNP core protein A1) [Cleaved into: Heterogeneous nuclear ribonucleoprotein A1, N-terminally processed]	A0A578/4	A0A578	T cell receptor beta variable 5-1	O14979/408	O14979	P09651	P11142	A0A578
O43432/692	P11940	Polyadenylate-binding protein 1 (PABP-1) (Poly(A)-binding protein 1)	O14979/408	O14979	Heterogeneous nuclear ribonucleoprotein D-like (hnRNP D-like) (hnRNP DL) (AU-rich element RNA-binding factor) (JKT41-binding protein) (Protein laAUF1)	O75525/226	O75525	P11940	P15586	O60513
P09651/225	P14678	Small nuclear ribonucleoprotein-associated proteins B and B' (snRNP-B) (Sm protein B/B') (Sm-B/B') (SmB/B')	O60513/110	O60513	Beta-1,4-galactosyltransferase 4 (Beta-1,4-GalTase 4) (Beta4Gal-T4) (b4Gal-T4) (EC 2.4.1.-) (Beta-N-acetylglucosaminyl-glycolipid beta-1,4-galactosyltransferase) (Lactotriaosylceramide beta-1,4-galactosyltransferase) (EC 2.4.1.275) (N-acetyllactosamine synthase) (EC 2.4.1.90) (Nal synthase) (UDP-Gal:beta-GlcNAc beta-1,4-galactosyltransferase 4) (UDP-galactose:beta-N-acetylglucosamine beta-1,4-gal…	O75525/232	P09651	P14678	P17066	P13498
P09651/206	P22087	rRNA 2'-O-methyltransferase fibrillarin (EC 2.1.1.-) (34 kDa nucleolar scleroderma antigen) (Histone-glutamine methyltransferase) (U6 snRNA 2'-O-methyltransferase fibrillarin)	O60513/112	O75525	KH domain-containing, RNA-binding, signal transduction-associated protein 3 (RNA-binding protein T-Star) (Sam68-like mammalian protein 2) (SLM-2) (Sam68-like phosphotyrosine protein)	P09651/194	P11940	P22087	P25787	P37088
P0CG12/146	P23246	Splicing factor, proline- and glutamine-rich (100 kDa DNA-pairing protein) (hPOMp100) (DNA-binding p52/p100 complex, 100 kDa subunit) (Polypyrimidine tract-binding protein-associated-splicing factor) (PSF) (PTB-associated-splicing factor)	O60513/114	O75976	Carboxypeptidase D (EC 3.4.17.22) (Metallocarboxypeptidase D) (gp180)	P09651/225	P12270	P23246	P41250	Q13308
P11142/469	P35637	RNA-binding protein FUS (75 kDa DNA-pairing protein) (Oncogene FUS) (Oncogene TLS) (POMp75) (Translocated in liposarcoma protein)	O75525/226	P09651	Heterogeneous nuclear ribonucleoprotein A1 (hnRNP A1) (Helix-destabilizing protein) (Single-strand RNA-binding protein) (hnRNP core protein A1) [Cleaved into: Heterogeneous nuclear ribonucleoprotein A1, N-terminally processed]	P09651/206	P14678	P35637	P59827	Q5T0Z8
P11940/432	P38159	RNA-binding motif protein, X chromosome (Glycoprotein p43) (Heterogeneous nuclear ribonucleoprotein G) (hnRNP G) [Cleaved into: RNA-binding motif protein, X chromosome, N-terminally processed]	O75525/232	P11940	Polyadenylate-binding protein 1 (PABP-1) (Poly(A)-binding protein 1)	P11940/493	P19338	P38159	Q53H76	Q9P217
P11940/493	P46783	Small ribosomal subunit protein eS10 (40S ribosomal protein S10)	O75525/237	P12270	Nucleoprotein TPR (Megator) (NPC-associated intranuclear protein) (Translocated promoter region protein)	P12270/2345	P22087	P46783	Q6P050	Q9UK58
P15586/355	P49750	YLP motif-containing protein 1 (Nuclear protein ZAP3) (ZAP113)	O75525/239	P13498	Cytochrome b-245 light chain (Cytochrome b(558) alpha chain) (Cytochrome b558 subunit alpha) (Neutrophil cytochrome b 22 kDa polypeptide) (Superoxide-generating NADPH oxidase light chain subunit) (p22 phagocyte B-cytochrome) (p22-phox) (p22phox)	P12270/2354	P23246	P49750	Q92530	P31513
P17066/471	P50570	Dynamin-2 (EC 3.6.5.5) (Dynamin 2) (Dynamin II)	O75976/5	P14678	Small nuclear ribonucleoprotein-associated proteins B and B' (snRNP-B) (Sm protein B/B') (Sm-B/B') (SmB/B')	P14678/112	P35637	P50570	Q92835	P35612
P22626/228	P61978	Heterogeneous nuclear ribonucleoprotein K (hnRNP K) (Transformation up-regulated nuclear protein) (TUNP)	O75976/8	P19338	Nucleolin (Protein C23)	P19338/656	P38159	P61978	Q9BTW9	Q7L591
P22626/213	P62633	CCHC-type zinc finger nucleic acid binding protein (Cellular nucleic acid-binding protein) (CNBP) (Zinc finger protein 9)	P09651/194	P22087	rRNA 2'-O-methyltransferase fibrillarin (EC 2.1.1.-) (34 kDa nucleolar scleroderma antigen) (Histone-glutamine methyltransferase) (U6 snRNA 2'-O-methyltransferase fibrillarin)	P19338/660	P46783	P62633	Q9H000	Q8TBZ8
P22626/203	P62995	Transformer-2 protein homolog beta (TRA-2 beta) (TRA2-beta) (hTRA2-beta) (Splicing factor, arginine/serine-rich 10) (Transformer-2 protein homolog B)	P09651/225	P23246	Splicing factor, proline- and glutamine-rich (100 kDa DNA-pairing protein) (hPOMp100) (DNA-binding p52/p100 complex, 100 kDa subunit) (Polypyrimidine tract-binding protein-associated-splicing factor) (PSF) (PTB-associated-splicing factor)	P19338/681	P49750	P62995	Q9P0J1	Q9ULH4
P23246/681	P98179	RNA-binding protein 3 (RNA-binding motif protein 3) (RNPL)	P09651/206	P35637	RNA-binding protein FUS (75 kDa DNA-pairing protein) (Oncogene FUS) (Oncogene TLS) (POMp75) (Translocated in liposarcoma protein)	P19338/687	P50570	P98179	O60828	O15016
P23246/693	Q00839	Heterogeneous nuclear ribonucleoprotein U (hnRNP U) (GRIP120) (Nuclear p120 ribonucleoprotein) (Scaffold-attachment factor A) (SAF-A) (p120) (pp120)	P11940/493	P37088	Epithelial sodium channel subunit alpha (Alpha-ENaC) (ENaC subunit alpha) (ENaCA) (Epithelial Na(+) channel subunit alpha) (Alpha-NaCH) (Amiloride-sensitive sodium channel subunit alpha) (Nonvoltage-gated sodium channel 1 subunit alpha) (SCNEA) (Sodium channel epithelial 1 subunit alpha)	P22087/24	P61978	Q00839	O94985	O95294
P25787/128	Q01844	RNA-binding protein EWS (EWS oncogene) (Ewing sarcoma breakpoint region 1 protein)	P12270/2345	P38159	RNA-binding motif protein, X chromosome (Glycoprotein p43) (Heterogeneous nuclear ribonucleoprotein G) (hnRNP G) [Cleaved into: RNA-binding motif protein, X chromosome, N-terminally processed]	P22087/27	P62318	Q01844	P46013	P0C1H6
P31943/224	Q07666	KH domain-containing, RNA-binding, signal transduction-associated protein 1 (GAP-associated tyrosine phosphoprotein p62) (Src-associated in mitosis 68 kDa protein) (Sam68) (p21 Ras GTPase-activating protein-associated p62) (p68)	P12270/2354	P46783	Small ribosomal subunit protein eS10 (40S ribosomal protein S10)	P23246/7	P62633	Q07666	P50238	P30307
P35637/473	Q07955	Serine/arginine-rich splicing factor 1 (Alternative-splicing factor 1) (ASF-1) (Splicing factor, arginine/serine-rich 1) (pre-mRNA-splicing factor SF2, P33 subunit)	P13498/158	P49750	YLP motif-containing protein 1 (Nuclear protein ZAP3) (ZAP113)	P23246/9	P62995	Q07955	P50991	Q8TBY8
P38159/125	Q08211	ATP-dependent RNA helicase A (EC 3.6.4.13) (DEAH box protein 9) (DExH-box helicase 9) (Leukophysin) (LKP) (Nuclear DNA helicase II) (NDH II) (RNA helicase A)	P14678/112	P50570	Dynamin-2 (EC 3.6.5.5) (Dynamin 2) (Dynamin II)	P23246/19	P98179	Q08211	Q5JRX3	A6NLJ0
P38159/172	Q12830	Nucleosome-remodeling factor subunit BPTF (Bromodomain and PHD finger-containing transcription factor) (Fetal Alz-50 clone 1 protein) (Fetal Alzheimer antigen)	P19338/656	P51991	Heterogeneous nuclear ribonucleoprotein A3 (hnRNP A3)	P23246/25	Q00839	Q12830	Q96EL1	B2RD01
P41250/297	Q12906	Interleukin enhancer-binding factor 3 (Double-stranded RNA-binding protein 76) (DRBP76) (M-phase phosphoprotein 4) (MPP4) (Nuclear factor associated with dsRNA) (NFAR) (Nuclear factor of activated T-cells 90 kDa) (NF-AT-90) (Translational control protein 80) (TCP80)	P19338/660	P61978	Heterogeneous nuclear ribonucleoprotein K (hnRNP K) (Transformation up-regulated nuclear protein) (TUNP)	P35637/216	Q01844	Q12906	Q9UKT9	O94761
P46783/160	Q13283	Ras GTPase-activating protein-binding protein 1 (G3BP-1) (EC 3.6.4.12) (EC 3.6.4.13) (ATP-dependent DNA helicase VIII) (hDH VIII) (GAP SH3 domain-binding protein 1)	P19338/679	P62318	Small nuclear ribonucleoprotein Sm D3 (Sm-D3) (snRNP core protein D3)	P35637/218	Q07666	Q13283	P0DMV9	O95196
P50570/857	Q13435	Splicing factor 3B subunit 2 (Pre-mRNA-splicing factor SF3b 145 kDa subunit) (SF3b145) (Spliceosome-associated protein 145) (SAP 145)	P19338/681	P62633	CCHC-type zinc finger nucleic acid binding protein (Cellular nucleic acid-binding protein) (CNBP) (Zinc finger protein 9)	P35637/473	Q07955	Q13435	Q5VUA4	P42261
P50570/862	Q14103	Heterogeneous nuclear ribonucleoprotein D0 (hnRNP D0) (AU-rich element RNA-binding protein 1)	P19338/687	P62995	Transformer-2 protein homolog beta (TRA-2 beta) (TRA2-beta) (hTRA2-beta) (Splicing factor, arginine/serine-rich 10) (Transformer-2 protein homolog B)	P35637/476	Q08211	Q14103	Q9NSI6	P43007
P51610/504	Q15056	Eukaryotic translation initiation factor 4H (eIF-4H) (Williams-Beuren syndrome chromosomal region 1 protein)	P19338/673	P98179	RNA-binding protein 3 (RNA-binding motif protein 3) (RNPL)	P35637/481	Q12906	Q15056	Q9UQ16	Q8NCF5
P54652/472	Q15427	Splicing factor 3B subunit 4 (Pre-mRNA-splicing factor SF3b 49 kDa subunit) (Spliceosome-associated protein 49) (SAP 49)	P22087/24	Q00839	Heterogeneous nuclear ribonucleoprotein U (hnRNP U) (GRIP120) (Nuclear p120 ribonucleoprotein) (Scaffold-attachment factor A) (SAF-A) (p120) (pp120)	P38159/369	Q13151	Q15427	O75197	Q96S90
P59827/146	Q16630	Cleavage and polyadenylation specificity factor subunit 6 (Cleavage and polyadenylation specificity factor 68 kDa subunit) (CPSF 68 kDa subunit) (Cleavage factor Im complex 68 kDa subunit) (CFIm68) (Pre-mRNA cleavage factor Im 68 kDa subunit) (Protein HPBRII-4/7)	P22087/27	Q01844	RNA-binding protein EWS (EWS oncogene) (Ewing sarcoma breakpoint region 1 protein)	P38159/373	Q13283	Q16630	P05113	O60759
P59827/149	Q86V81	THO complex subunit 4 (Tho4) (Ally of AML-1 and LEF-1) (Aly/REF export factor) (Transcriptional coactivator Aly/REF) (bZIP-enhancing factor BEF)	P23246/7	Q07666	KH domain-containing, RNA-binding, signal transduction-associated protein 1 (GAP-associated tyrosine phosphoprotein p62) (Src-associated in mitosis 68 kDa protein) (Sam68) (p21 Ras GTPase-activating protein-associated p62) (p68)	P38159/377	Q13435	Q86V81	P21860	Q5T8A7
P59827/150	Q92804	TATA-binding protein-associated factor 2N (68 kDa TATA-binding protein-associated factor) (TAF(II)68) (TAFII68) (RNA-binding protein 56)	P23246/9	Q07955	Serine/arginine-rich splicing factor 1 (Alternative-splicing factor 1) (ASF-1) (Splicing factor, arginine/serine-rich 1) (pre-mRNA-splicing factor SF2, P33 subunit)	P38159/110	Q14011	Q92804	Q5VT25	Q9H1J7
P61978/296	Q96AE4	Far upstream element-binding protein 1 (FBP) (FUSE-binding protein 1) (DNA helicase V) (hDH V)	P23246/19	Q08211	ATP-dependent RNA helicase A (EC 3.6.4.13) (DEAH box protein 9) (DExH-box helicase 9) (Leukophysin) (LKP) (Nuclear DNA helicase II) (NDH II) (RNA helicase A)	P38159/113	Q14103	Q96AE4	Q6ZMP0	Q9ULL1
P61978/287	Q99729	Heterogeneous nuclear ribonucleoprotein A/B (hnRNP A/B) (APOBEC1-binding protein 1) (ABBP-1)	P23246/25	Q12830	Nucleosome-remodeling factor subunit BPTF (Bromodomain and PHD finger-containing transcription factor) (Fetal Alz-50 clone 1 protein) (Fetal Alzheimer antigen)	P38159/107	Q14151	Q99729	Q92841	P31629
P61978/247	Q99832	T-complex protein 1 subunit eta (TCP-1-eta) (CCT-eta) (Chaperonin containing T-complex polypeptide 1 subunit 7) (HIV-1 Nef-interacting protein) [Cleaved into: T-complex protein 1 subunit eta, N-terminally processed]	P35637/216	Q12906	Interleukin enhancer-binding factor 3 (Double-stranded RNA-binding protein 76) (DRBP76) (M-phase phosphoprotein 4) (MPP4) (Nuclear factor associated with dsRNA) (NFAR) (Nuclear factor of activated T-cells 90 kDa) (NF-AT-90) (Translational control protein 80) (TCP80)	P38159/103	Q14444	Q99832	Q96A05	Q9Y2J0
P98179/87	Q9BUJ2	Heterogeneous nuclear ribonucleoprotein U-like protein 1 (Adenovirus early region 1B-associated protein 5) (E1B-55 kDa-associated protein 5) (E1B-AP5)	P35637/218	Q13151	Heterogeneous nuclear ribonucleoprotein A0 (hnRNP A0)	P46783/158	Q15056	Q9BUJ2	O75385	O15529
Q00839/733	Q9H307	Pinin (140 kDa nuclear and cell adhesion-related phosphoprotein) (Desmosome-associated protein) (Domain-rich serine protein) (DRS protein) (DRSP) (Melanoma metastasis clone A protein) (Nuclear protein SDK3) (SR-like protein)	P35637/473	Q13283	Ras GTPase-activating protein-binding protein 1 (G3BP-1) (EC 3.6.4.12) (EC 3.6.4.13) (ATP-dependent DNA helicase VIII) (hDH VIII) (GAP SH3 domain-binding protein 1)	P46783/160	Q15427	Q9H307	Q6AZY7	Q14168
Q00839/755	Q9H361	Polyadenylate-binding protein 3 (PABP-3) (Poly(A)-binding protein 3) (Testis-specific poly(A)-binding protein)	P35637/476	Q13308	Inactive tyrosine-protein kinase 7 (Colon carcinoma kinase 4) (CCK-4) (Protein-tyrosine kinase 7) (Pseudo tyrosine kinase receptor 7) (Tyrosine-protein kinase-like 7)	P49750/761	Q16630	Q9H361	Q8TCB6	Q96M89
Q01844/471	Q9HCE5	N(6)-adenosine-methyltransferase non-catalytic subunit METTL14 (Methyltransferase-like protein 14) (hMETTL14)	P35637/481	Q13435	Splicing factor 3B subunit 2 (Pre-mRNA-splicing factor SF3b 145 kDa subunit) (SF3b145) (Spliceosome-associated protein 145) (SAP 145)	P49750/1758	Q6NUQ4	Q9HCE5	O00458	Q9BVG3
Q04637/685	Q9NZB2	Constitutive coactivator of PPAR-gamma-like protein 1 (Oxidative stress-associated SRC activator) (Protein FAM120A)	P37088/178	Q14011	Cold-inducible RNA-binding protein (A18 hnRNP) (Glycine-rich RNA-binding protein CIRP)	P50570/850	Q86V81	Q9NZB2	O43290	Q9BXU1
Q07666/302	Q9Y4Z0	U6 snRNA-associated Sm-like protein LSm4 (Glycine-rich protein) (GRP)	P37088/181	Q14103	Heterogeneous nuclear ribonucleoprotein D0 (hnRNP D0) (AU-rich element RNA-binding protein 1)	P50570/857	Q8ND56	Q9Y4Z0	P01266	O75094
Q07666/320	O15061	Synemin (Desmuslin)	P38159/369	Q14151	Scaffold attachment factor B2 (SAF-B2)	P50570/862	Q8TAP9	O15061	P57796	Q86UT5
Q07666/340	P22626	Heterogeneous nuclear ribonucleoproteins A2/B1 (hnRNP A2/B1)	P38159/373	Q14444	Caprin-1 (Cell cycle-associated protein 1) (Cytoplasmic activation- and proliferation-associated protein 1) (GPI-anchored membrane protein 1) (GPI-anchored protein p137) (GPI-p137) (p137GPI) (Membrane component chromosome 11 surface marker 1) (RNA granule protein 105)	P61978/296	Q92804	P22626	Q6ZNW5	O00321
Q07955/97	Q92734	Protein TFG (TRK-fused gene protein)	P38159/377	Q15056	Eukaryotic translation initiation factor 4H (eIF-4H) (Williams-Beuren syndrome chromosomal region 1 protein)	P61978/299	Q96AE4	Q92734	Q86TI4	O14983
Q07955/109	Q13310	Polyadenylate-binding protein 4 (PABP-4) (Poly(A)-binding protein 4) (Activated-platelet protein 1) (APP-1) (Inducible poly(A)-binding protein) (iPABP)	P38159/110	Q15427	Splicing factor 3B subunit 4 (Pre-mRNA-splicing factor SF3b 49 kDa subunit) (Spliceosome-associated protein 49) (SAP 49)	P61978/303	Q96SI9	Q13310	A6NE02	O75360
Q08211/1160	Q92615	La-related protein 4B (La ribonucleoprotein domain family member 4B) (La ribonucleoprotein domain family member 5) (La-related protein 5)	P38159/113	Q16630	Cleavage and polyadenylation specificity factor subunit 6 (Cleavage and polyadenylation specificity factor 68 kDa subunit) (CPSF 68 kDa subunit) (Cleavage factor Im complex 68 kDa subunit) (CFIm68) (Pre-mRNA cleavage factor Im 68 kDa subunit) (Protein HPBRII-4/7)	P62318/110	Q99729	Q92615	O60762	Q8N912
Q12830/2205	P63162	Small nuclear ribonucleoprotein-associated protein N (snRNP-N) (Sm protein D) (Sm-D) (Sm protein N) (Sm-N) (SmN) (Tissue-specific-splicing protein)	P38159/107	Q5T0Z8	Uncharacterized protein C6orf132	P62318/114	Q99832	P63162	P58173	Q93033
Q12830/2155	P53355	Death-associated protein kinase 1 (DAP kinase 1) (EC 2.7.11.1)	P38159/103	Q5VT52	Regulation of nuclear pre-mRNA domain-containing protein 2	P62318/118	Q9BUJ2	P53355	Q5VST9	Q96SY0
Q12905/16	Q12905	Interleukin enhancer-binding factor 2 (Nuclear factor of activated T-cells 45 kDa)	P46783/158	Q6NUQ4	Transmembrane protein 214	P62633/27	Q9H307	Q12905	Q6UN15	Q96BY2
Q12906/609	Q2M329	Cilia- and flagella-associated protein 184	P46783/160	Q86V81	THO complex subunit 4 (Tho4) (Ally of AML-1 and LEF-1) (Aly/REF export factor) (Transcriptional coactivator Aly/REF) (bZIP-enhancing factor BEF)	P62633/32	Q9H361	Q2M329	Q6XZF7	Q9H334
Q13435/245	Q5T8P6	RNA-binding protein 26 (CTCL tumor antigen se70-2) (RNA-binding motif protein 26)	P49750/761	Q8IZ40	REST corepressor 2	P62633/34	Q9HCE5	Q5T8P6	Q7Z4L5	Q9UHC1
Q13435/247	Q9C0J8	pre-mRNA 3' end processing protein WDR33 (WD repeat-containing protein 33) (WD repeat-containing protein of 146 kDa)	P49750/1758	Q8ND56	Protein LSM14 homolog A (Protein FAM61A) (Protein SCD6 homolog) (Putative alpha-synuclein-binding protein) (AlphaSNBP) (RNA-associated protein 55A) (hRAP55) (hRAP55A)	P62995/241	Q9NQS1	Q9C0J8	Q96F24	O60674
Q14103/272	Q9UN86	Ras GTPase-activating protein-binding protein 2 (G3BP-2) (GAP SH3 domain-binding protein 2)	P50570/850	Q8TAP9	M-phase-specific PLK1-interacting protein (TTD non-photosensitive 1 protein)	P98179/90	Q9NYF8	Q9UN86	Q9BV10	O94927
Q16630/206	P62314	Small nuclear ribonucleoprotein Sm D1 (Sm-D1) (Sm-D autoantigen) (snRNP core protein D1)	P50570/857	Q8WZ42	Titin (EC 2.7.11.1) (Connectin) (Rhabdomyosarcoma antigen MU-RMS-40.14)	P98179/99	Q9NZB2	P62314	Q9H553	P09848
Q53H76/204	P98198	Phospholipid-transporting ATPase ID (EC 7.6.2.1) (ATPase class I type 8B member 2) (P4-ATPase flippase complex alpha subunit ATP8B2)	P50570/862	Q92804	TATA-binding protein-associated factor 2N (68 kDa TATA-binding protein-associated factor) (TAF(II)68) (TAFII68) (RNA-binding protein 56)	P98179/87	Q9Y2W1	P98198	O15020	Q8N140
Q6P050/127	Q13242	Serine/arginine-rich splicing factor 9 (Pre-mRNA-splicing factor SRp30C) (Splicing factor, arginine/serine-rich 9)	P51991/214	Q96AE4	Far upstream element-binding protein 1 (FBP) (FUSE-binding protein 1) (DNA helicase V) (hDH V)	P98179/105	Q9Y3I1	Q13242	P0DMV8	Q96GW7
Q6Y7W6/149	Q3KRA9	Alpha-ketoglutarate-dependent dioxygenase alkB homolog 6 (EC 1.14.11.-) (Alkylated DNA repair protein alkB homolog 6)	P51991/216	Q96SI9	Spermatid perinuclear RNA-binding protein	Q00839/762	Q9Y3Y2	Q3KRA9	P62280	Q9NQ69
Q86U42/238	Q8NC51	SERPINE1 mRNA-binding protein 1 (PAI1 RNA-binding protein 1) (PAI-RBP1) (Plasminogen activator inhibitor 1 RNA-binding protein)	P61978/296	Q99729	Heterogeneous nuclear ribonucleoprotein A/B (hnRNP A/B) (APOBEC1-binding protein 1) (ABBP-1)	Q00839/768	Q9Y4Z0	Q8NC51	Q13574	Q86UR5
Q86V81/38	Q92945	Far upstream element-binding protein 2 (FUSE-binding protein 2) (KH type-splicing regulatory protein) (KSRP) (p75)	P61978/299	Q99832	T-complex protein 1 subunit eta (TCP-1-eta) (CCT-eta) (Chaperonin containing T-complex polypeptide 1 subunit 7) (HIV-1 Nef-interacting protein) [Cleaved into: T-complex protein 1 subunit eta, N-terminally processed]	Q00839/773	O60506	Q92945	Q58FG1	Q86UY5
Q86V81/58	Q9ULX6	A-kinase anchor protein 8-like (AKAP8-like protein) (Helicase A-binding protein 95) (HAP95) (Homologous to AKAP95 protein) (HA95) (Neighbor of A-kinase-anchoring protein 95) (Neighbor of AKAP95)	P61978/303	Q9BTD8	RNA-binding protein 42 (RNA-binding motif protein 42)	Q00839/707	P22626	Q9ULX6	Q8IWN7	G9CGD6
Q8N9B5/87	O15049	NEDD4-binding protein 3 (N4BP3)	P62318/110	Q9BUJ2	Heterogeneous nuclear ribonucleoprotein U-like protein 1 (Adenovirus early region 1B-associated protein 5) (E1B-55 kDa-associated protein 5) (E1B-AP5)	Q00839/709	P31942	O15049	Q8IX15	Q9BQI6
Q8N9B5/89	Q86U42	Polyadenylate-binding protein 2 (PABP-2) (Poly(A)-binding protein 2) (Nuclear poly(A)-binding protein 1) (Poly(A)-binding protein II) (PABII) (Polyadenylate-binding nuclear protein 1)	P62318/112	Q9H307	Pinin (140 kDa nuclear and cell adhesion-related phosphoprotein) (Desmosome-associated protein) (Domain-rich serine protein) (DRS protein) (DRSP) (Melanoma metastasis clone A protein) (Nuclear protein SDK3) (SR-like protein)	Q00839/715	Q69YN4	Q86U42	Q8N684	O15305
Q8NI36/800	P31943	Heterogeneous nuclear ribonucleoprotein H (hnRNP H) [Cleaved into: Heterogeneous nuclear ribonucleoprotein H, N-terminally processed]	P62318/114	Q9H361	Polyadenylate-binding protein 3 (PABP-3) (Poly(A)-binding protein 3) (Testis-specific poly(A)-binding protein)	Q00839/739	Q8WWM7	P31943	Q8TDP1	P54793
Q92530/205	Q96NE9	FERM domain-containing protein 6 (Willin)	P62318/118	Q9HCE5	N(6)-adenosine-methyltransferase non-catalytic subunit METTL14 (Methyltransferase-like protein 14) (hMETTL14)	Q00839/702	Q92734	Q96NE9	Q96FI4	Q15075
Q92615/463	Q9UFV3	Putative uncharacterized protein DKFZp434L187	P62633/27	Q9NQS1	Cell death regulator Aven	Q00839/733	Q13310	Q9UFV3	Q9NRD8	Q5SNV9
Q92734/385	Q9Y2Y6	Transmembrane protein 98 (Protein TADA1)	P62633/32	Q9NYF8	Bcl-2-associated transcription factor 1 (Btf) (BCLAF1 and THRAP3 family member 1)	Q01844/471	O14686	Q9Y2Y6	Q9Y277	Q6UXD7
Q92804/475	Q2M2I3	Protein FAM83E	P62633/34	Q9NZB2	Constitutive coactivator of PPAR-gamma-like protein 1 (Oxidative stress-associated SRC activator) (Protein FAM120A)	Q01844/503	O43390	Q2M2I3	A6NGE7	Q9C0B6
Q92804/185	Q7Z5J1	Hydroxysteroid 11-beta-dehydrogenase 1-like protein (EC 1.1.1.-) (11-beta-hydroxysteroid dehydrogenase type 3) (11-DH3) (11-beta-HSD3) (Short chain dehydrogenase/reductase family 26C member 2) (Short-chain dehydrogenase/reductase 10)	P62995/241	Q9P217	Zinc finger SWIM domain-containing protein 5	Q01844/506	P51991	Q7Z5J1	O00750	Q9C0D5
Q92804/459	Q8IZ69	tRNA (uracil-5-)-methyltransferase homolog A (EC 2.1.1.35) (mRNA (uracil-5-)-methyltransferase TRMT2A) (EC 2.1.1.-)	P98179/90	Q9UK58	Cyclin-L1 (Cyclin-L)	Q01844/615	Q14157	Q8IZ69	Q13426	Q9NYK1
Q92804/562	Q9H1B5	Xylosyltransferase 2 (EC 2.4.2.26) (Peptide O-xylosyltransferase 1) (Xylosyltransferase II) (XT-II) (XylT-II)	P98179/99	Q9Y2W1	Thyroid hormone receptor-associated protein 3 (BCLAF1 and THRAP3 family member 2) (Thyroid hormone receptor-associated protein complex 150 kDa component) (Trap150)	Q01844/300	Q5T8P6	Q9H1B5	Q9UKV5	O43304
Q92835/1126	Q05925	Homeobox protein engrailed-1 (Homeobox protein en-1) (Hu-En-1)	P98179/87	Q9Y3I1	F-box only protein 7	Q01844/302	Q6ZMQ8	Q05925	O94759	P53667
Q92945/442	O14497	AT-rich interactive domain-containing protein 1A (ARID domain-containing protein 1A) (B120) (BRG1-associated factor 250) (BAF250) (BRG1-associated factor 250a) (BAF250A) (Osa homolog 1) (hOSA1) (SWI-like protein) (SWI/SNF complex protein p270) (SWI/SNF-related, matrix-associated, actin-dependent regulator of chromatin subfamily F member 1) (hELD)	P98179/105	Q9Y3Y2	Chromatin target of PRMT1 protein (Friend of PRMT1 protein) (Small arginine- and glycine-rich protein) (SRAG)	Q01844/304	Q8NCA5	O14497	Q8TDN2	Q4KMQ1
Q96AE4/359	O43432	Eukaryotic translation initiation factor 4 gamma 3 (eIF-4-gamma 3) (eIF-4G 3) (eIF4G 3) (eIF-4-gamma II) (eIF4GII)	Q00839/762	Q9Y4Z0	U6 snRNA-associated Sm-like protein LSm4 (Glycine-rich protein) (GRP)	Q01844/309	Q9H2U1	O43432	Q96B97	Q6N021
Q96AE4/361	P0CG12	Decreased expression in renal and prostate cancer protein	Q00839/768	O15061	Synemin (Desmuslin)	Q07666/302	Q9NY12	P0CG12	Q9BX63	Q6U949
Q96GM5/281	P11142	Heat shock cognate 71 kDa protein (EC 3.6.4.10) (Heat shock 70 kDa protein 8) (Heat shock protein family A member 8) (Lipopolysaccharide-associated protein 1) (LAP-1) (LPS-associated protein 1)	Q00839/773	O43516	WAS/WASL-interacting protein family member 1 (Protein PRPL-2) (Wiskott-Aldrich syndrome protein-interacting protein) (WASP-interacting protein)	Q07666/304	Q9UN86	P51610	Q9NQR7	Q9BV68
Q99729/245	P15586	N-acetylglucosamine-6-sulfatase (EC 3.1.6.14) (Glucosamine-6-sulfatase) (G6S)	Q00839/707	O60506	Heterogeneous nuclear ribonucleoprotein Q (hnRNP Q) (Glycine- and tyrosine-rich RNA-binding protein) (GRY-RBP) (NS1-associated protein 1) (Synaptotagmin-binding, cytoplasmic RNA-interacting protein)	Q07666/310	Q12905	P54652	P08912	Q9BZL6
Q99729/322	P17066	Heat shock 70 kDa protein 6 (Heat shock 70 kDa protein B') (Heat shock protein family A member 6)	Q00839/709	P22626	Heterogeneous nuclear ribonucleoproteins A2/B1 (hnRNP A2/B1)	Q07666/331	Q13242	Q04637	P31512	Q9H069
Q99832/535	P25787	Proteasome subunit alpha type-2 (Macropain subunit C3) (Multicatalytic endopeptidase complex subunit C3) (Proteasome component C3) (Proteasome subunit alpha-2) (alpha-2)	Q00839/715	P31513	Flavin-containing monooxygenase 3 (EC 1.14.13.148) (EC 1.14.13.32) (EC 1.14.13.8) (Dimethylaniline monooxygenase [N-oxide-forming] 3) (Dimethylaniline oxidase 3) (FMO II) (FMO form 2) (Hepatic flavin-containing monooxygenase 3) (FMO 3) (Trimethylamine monooxygenase)	Q07666/340	Q32P51	Q6Y7W6	Q502W6	Q9P1A2
Q99832/537	P41250	Glycine--tRNA ligase (EC 6.1.1.14) (Diadenosine tetraphosphate synthetase) (Ap4A synthetase) (EC 2.7.7.-) (Glycyl-tRNA synthetase) (GlyRS) (Glycyl-tRNA synthetase 1)	Q00839/739	P31942	Heterogeneous nuclear ribonucleoprotein H3 (hnRNP H3) (Heterogeneous nuclear ribonucleoprotein 2H9) (hnRNP 2H9)	Q07666/346	Q5BKZ1	Q8N9B5	Q6ZRT6	Q9UIL4
Q99832/539	P51610	Host cell factor 1 (HCF) (HCF-1) (C1 factor) (CFF) (VCAF) (VP16 accessory protein) [Cleaved into: HCF N-terminal chain 1; HCF N-terminal chain 2; HCF N-terminal chain 3; HCF N-terminal chain 4; HCF N-terminal chain 5; HCF N-terminal chain 6; HCF C-terminal chain 1; HCF C-terminal chain 2; HCF C-terminal chain 3; HCF C-terminal chain 4; HCF C-terminal chain 5; HCF C-terminal chain 6]	Q00839/702	P35612	Beta-adducin (Erythrocyte adducin subunit beta)	Q07666/315	Q8NC51	Q8NI36	Q8NDW8	A0A087WUK2
Q9BTW9/1182	P54652	Heat shock-related 70 kDa protein 2 (Heat shock 70 kDa protein 2) (Heat shock protein family A member 2)	Q00839/733	P51114	RNA-binding protein FXR1 (FMR1 autosomal homolog 1) (hFXR1p)	Q07666/320	Q92945	Q96GM5	Q96N64	A0A087WZX0
Q9H000/57	P59827	BPI fold-containing family B member 4 (Ligand-binding protein RY2G5) (Long palate, lung and nasal epithelium carcinoma-associated protein 4)	Q01844/471	Q68DC2	Ankyrin repeat and SAM domain-containing protein 6 (Ankyrin repeat domain-containing protein 14) (SamCystin) (Sterile alpha motif domain-containing protein 6) (SAM domain-containing protein 6)	Q07666/284	Q9ULX6	Q9HCD6	Q96SF7	A0A0A0MRN4
Q9HCD6/1937	Q04637	Eukaryotic translation initiation factor 4 gamma 1 (eIF-4-gamma 1) (eIF-4G 1) (eIF-4G1) (p220)	Q01844/503	Q69YN4	Protein virilizer homolog	Q07666/289	Q9Y3X0	O00571	O00182	A0A0A0MSA7
Q9NZB2/886	Q53H76	Phospholipase A1 member A (EC 3.1.1.111) (Phosphatidylserine-specific phospholipase A1) (PS-PLA1)	Q01844/506	Q7L591	Docking protein 3 (Downstream of tyrosine kinase 3)	Q07666/291	P31943	O43809	O76031	A0A0C4DGA6
Q9P0J1/515	Q6P050	F-box and leucine-rich protein 22	Q01844/615	Q8TBZ8	Zinc finger protein 564	Q07666/325	P62314	P08670	P06733	A0A0C4DGG8
Q9Y4Z0/102	Q6Y7W6	GRB10-interacting GYF protein 2 (PERQ amino acid-rich with GYF domain-containing protein 2) (Trinucleotide repeat-containing gene 15 protein)	Q01844/300	Q8TE49	OTU domain-containing protein 7A (EC 3.4.19.12) (Zinc finger protein Cezanne 2)	Q07955/97	Q86U42	Q8WUM0	P07437	A0A0C4DH07
O00571/88	Q8N9B5	Junction-mediating and -regulatory protein	Q01844/302	Q8WWM7	Ataxin-2-like protein (Ataxin-2 domain protein) (Ataxin-2-related protein)	Q07955/93	Q86XZ4	Q01196	P18669	A0A0D9SFI5
O15061/46	Q8NI36	WD repeat-containing protein 36 (T-cell activation WD repeat-containing protein) (TA-WDRP)	Q01844/304	Q92734	Protein TFG (TRK-fused gene protein)	Q08211/1249	P09038	Q96QC0	Q8TEW0	A0A0G2JMZ6
O15061/47	Q92530	Proteasome inhibitor PI31 subunit (hPI31)	Q01844/309	Q9ULH4	Leucine-rich repeat and fibronectin type-III domain-containing protein 2 (Synaptic adhesion-like molecule 1)	Q08211/1253	P0DN76	P55795	Q8WXH2	A0A0G2JNN3
O43809/15	Q92835	Phosphatidylinositol 3,4,5-trisphosphate 5-phosphatase 1 (EC 3.1.3.86) (Inositol polyphosphate-5-phosphatase D) (EC 3.1.3.56) (Inositol polyphosphate-5-phosphatase of 145 kDa) (SIP-145) (Phosphatidylinositol 4,5-bisphosphate 5-phosphatase) (EC 3.1.3.36) (SH2 domain-containing inositol 5'-phosphatase 1) (SH2 domain-containing inositol phosphatase 1) (SHIP-1) (p150Ship) (hp51CN)	Q07666/302	O15016	Tripartite motif-containing protein 66	Q12906/609	Q05925	Q1KMD3	Q96CW1	A0A1C7CYW6
O60828/243	Q96GM5	SWI/SNF-related matrix-associated actin-dependent regulator of chromatin subfamily D member 1 (60 kDa BRG-1/Brm-associated factor subunit A) (BRG1-associated factor 60A) (BAF60A) (SWI/SNF complex 60 kDa subunit)	Q07666/304	O95294	RasGAP-activating-like protein 1 (RAS protein activator like 1) (Ras GTPase-activating-like protein)	Q13151/291	P62805	P21917	O15034	A0A2R8Y7F4
O94985/575	Q9BTW9	Tubulin-specific chaperone D (Beta-tubulin cofactor D) (tfcD) (SSD-1) (Tubulin-folding cofactor D)	Q07666/310	P0C1H6	Histone H2B type F-M (Histone H2B.s) (H2B/s)	Q13283/435	P63162	Q8NFW8	O60941	A0A2R8Y880
P08670/23	Q9H000	E3 ubiquitin-protein ligase makorin-2 (EC 2.3.2.27) (RING finger protein 62) (RING-type E3 ubiquitin transferase makorin-2)	Q07666/331	P30307	M-phase inducer phosphatase 3 (EC 3.1.3.48) (Dual specificity phosphatase Cdc25C)	Q13283/447	P17844	Q9NW82	Q71UI9	A0A3B3ITZ9
P09651/194	Q9HCD6	Protein TANC2 (Tetratricopeptide repeat, ankyrin repeat and coiled-coil domain-containing protein 2)	Q07666/340	Q13310	Polyadenylate-binding protein 4 (PABP-4) (Poly(A)-binding protein 4) (Activated-platelet protein 1) (APP-1) (Inducible poly(A)-binding protein) (iPABP)	Q13283/460	Q5VT52	Q9NWH9	P42167	A0A494C179
P11940/443	Q9P0J1	[Pyruvate dehydrogenase [acetyl-transferring]]-phosphatase 1, mitochondrial (PDP 1) (EC 3.1.3.43) (Protein phosphatase 2C) (Pyruvate dehydrogenase phosphatase catalytic subunit 1) (PDPC 1)	Q07666/346	Q8TBY8	Polyamine-modulated factor 1-binding protein 1 (PMF-1-binding protein)	Q13435/216	Q96QC0	P34931	P63261	A0A5F9ZHN2
P14678/236	O00571	ATP-dependent RNA helicase DDX3X (EC 3.6.4.13) (CAP-Rf) (DEAD box protein 3, X-chromosomal) (DEAD box, X isoform) (DBX) (Helicase-like protein 2) (HLP2)	Q07666/315	Q8TD16	Protein bicaudal D homolog 2 (Bic-D 2)	Q13435/245	Q9BZZ5	P79522	Q0VDD8	B5MCR8
P35637/218	O43809	Cleavage and polyadenylation specificity factor subunit 5 (Cleavage and polyadenylation specificity factor 25 kDa subunit) (CPSF 25 kDa subunit) (Cleavage factor Im complex 25 kDa subunit) (CFIm25) (Nucleoside diphosphate-linked moiety X motif 21) (Nudix motif 21) (Nudix hydrolase 21) (Pre-mRNA cleavage factor Im 68 kDa subunit)	Q07666/320	Q92615	La-related protein 4B (La ribonucleoprotein domain family member 4B) (La ribonucleoprotein domain family member 5) (La-related protein 5)	Q14011/94	Q9C0J8	Q96QZ7	Q5JTH9	B7Z645
P38159/103	O60828	Polyglutamine-binding protein 1 (PQBP-1) (38 kDa nuclear protein containing a WW domain) (Npw38) (Polyglutamine tract-binding protein 1)	Q07666/284	A6NLJ0	C2 calcium-dependent domain-containing protein 4B (Nuclear-localized factor 2) (Protein FAM148B)	Q14011/101	P67809	Q8IVF4	Q6T4P5	B7Z8Z7
P46013/3053	O94985	Calsyntenin-1 (Alcadein-alpha) (Alc-alpha) (Alzheimer-related cadherin-like protein) (Non-classical cadherin XB31alpha) [Cleaved into: Soluble Alc-alpha (SAlc-alpha); CTF1-alpha (C-terminal fragment 1-alpha)]	Q07666/289	B2RD01	Putative CENPB DNA-binding domain-containing protein 1	Q14103/272	O00267	Q32P51	Q96RP9	E9PGB1
P46013/3058	P08670	Vimentin	Q07666/291	O14686	Histone-lysine N-methyltransferase 2D (Lysine N-methyltransferase 2D) (EC 2.1.1.364) (ALL1-related protein) (Myeloid/lymphoid or mixed-lineage leukemia protein 2)	Q14103/278	O00401	P51114	Q99698	E9PQA4
P50238/68	P46013	Proliferation marker protein Ki-67 (Antigen identified by monoclonal antibody Ki-67) (Antigen KI-67) (Antigen Ki67)	Q07666/325	O43390	Heterogeneous nuclear ribonucleoprotein R (hnRNP R)	Q14103/280	O15371	P62318	Q9GZT4	F5H8A0
P50991/19	P50238	Cysteine-rich protein 1 (CRP-1) (Cysteine-rich heart protein) (CRHP) (hCRHP) (Cysteine-rich intestinal protein) (CRIP)	Q07955/97	O94761	ATP-dependent DNA helicase Q4 (EC 5.6.2.4) (DNA 3'-5' helicase RecQ4) (DNA helicase, RecQ-like type 4) (RecQ4) (RTS) (RecQ protein-like 4)	Q14103/345	O15523	Q14151	Q9Y224	F8VV59
P62995/241	P50991	T-complex protein 1 subunit delta (TCP-1-delta) (CCT-delta) (Chaperonin containing T-complex polypeptide 1 subunit 4) (Stimulator of TAR RNA-binding)	Q07955/93	O95196	Chondroitin sulfate proteoglycan 5 (Acidic leucine-rich EGF-like domain-containing brain protein) (Neuroglycan C)	Q14151/842	O43432	Q6NUI6	Q9Y2H0	F8W7U8
P98179/90	Q5JRX3	Presequence protease, mitochondrial (hPreP) (EC 3.4.24.-) (Pitrilysin metalloproteinase 1) (Metalloprotease 1) (hMP1)	Q08211/1249	P63162	Small nuclear ribonucleoprotein-associated protein N (snRNP-N) (Sm protein D) (Sm-D) (Sm protein N) (Sm-N) (SmN) (Tissue-specific-splicing protein)	Q14444/608	O43809	Q8WWM7	O15062	G3V5F0
Q13283/460	Q8WUM0	Nuclear pore complex protein Nup133 (133 kDa nucleoporin) (Nucleoporin Nup133)	Q08211/1253	P42261	Glutamate receptor 1 (GluR-1) (AMPA-selective glutamate receptor 1) (GluR-A) (GluR-K1) (Glutamate receptor ionotropic, AMPA 1)	Q14444/612	O43823	Q9Y3Y2	P62829	H0Y612
Q13283/465	Q96EL1	PAK4-inhibitor INKA1 (Induced in neural crest by AP2-alpha protein homolog) (Inca) (Inka-box actin regulator 1)	Q12830/92	P42356	Phosphatidylinositol 4-kinase alpha (PI4-kinase alpha) (PI4K-alpha) (PtdIns-4-kinase alpha) (EC 2.7.1.67) (Phosphatidylinositol 4-Kinase III alpha)	Q14444/616	O43896	P12270	Q149M9	H0Y6I7
Q15056/19	Q9UKT9	Zinc finger protein Aiolos (Ikaros family zinc finger protein 3)	Q12830/95	P43007	Neutral amino acid transporter A (Alanine/serine/cysteine/threonine transporter 1) (ASCT-1) (Solute carrier family 1 member 4)	Q15056/166	O94913	Q03923	Q96QD9	H0YBY5
Q15056/166	P0DMV9	Heat shock 70 kDa protein 1B (Heat shock 70 kDa protein 2) (HSP70-2) (HSP70.2) (Heat shock protein family A member 1B)	Q12906/609	P49959	Double-strand break repair protein MRE11 (EC 3.1.-.-) (Meiotic recombination 11 homolog 1) (MRE11 homolog 1) (Meiotic recombination 11 homolog A) (MRE11 homolog A)	Q15427/409	O95104	Q6NUQ4	P21359	H0YKH0
Q5JRX3/224	Q01196	Runt-related transcription factor 1 (Acute myeloid leukemia 1 protein) (Core-binding factor subunit alpha-2) (CBF-alpha-2) (Oncogene AML-1) (Polyomavirus enhancer-binding protein 2 alpha B subunit) (PEA2-alpha B) (PEBP2-alpha B) (SL3-3 enhancer factor 1 alpha B subunit) (SL3/AKV core-binding factor alpha B subunit)	Q13151/291	P53355	Death-associated protein kinase 1 (DAP kinase 1) (EC 2.7.11.1)	Q16630/202	O95817	Q14865	Q16363	H7C093
Q86V81/204	Q5VUA4	Zinc finger protein 318 (Endocrine regulatory protein)	Q13283/435	Q12905	Interleukin enhancer-binding factor 2 (Nuclear factor of activated T-cells 45 kDa)	Q16630/204	P08670	Q9P281	Q6UB35	H7C207
Q86V81/197	Q96QC0	Serine/threonine-protein phosphatase 1 regulatory subunit 10 (MHC class I region proline-rich protein CAT53) (PP1-binding protein of 114 kDa) (Phosphatase 1 nuclear targeting subunit) (Protein FB19) (p99)	Q13283/447	Q13243	Serine/arginine-rich splicing factor 5 (Delayed-early protein HRS) (Pre-mRNA-splicing factor SRP40) (Splicing factor, arginine/serine-rich 5)	Q16630/216	P16989	Q07283	Q92817	H7C528
Q86V81/50	Q9NSI6	Bromodomain and WD repeat-containing protein 1 (WD repeat-containing protein 9)	Q13283/460	Q14157	Ubiquitin-associated protein 2-like (Protein NICE-4) (RNA polymerase II degradation factor UBAP2L)	Q6NUQ4/29	P18583	P67809	Q9BXS0	J3KRI4
Q86V81/56	Q9UQ16	Dynamin-3 (EC 3.6.5.5) (Dynamin, testicular) (T-dynamin)	Q13308/5	Q2M329	Cilia- and flagella-associated protein 184	Q86V81/38	P20290	Q9NRD0	O00512	K4DIB9
Q8NC51/216	O75197	Low-density lipoprotein receptor-related protein 5 (LRP-5) (Low-density lipoprotein receptor-related protein 7) (LRP-7)	Q13435/216	Q5T8P6	RNA-binding protein 26 (CTCL tumor antigen se70-2) (RNA-binding motif protein 26)	Q86V81/204	P38432	A2RUQ5	O00562	M0R2U2
Q8WUM0/17	P05113	Interleukin-5 (IL-5) (B-cell differentiation factor I) (Eosinophil differentiation factor) (T-cell replacing factor) (TRF)	Q13435/245	Q6ZMQ8	Serine/threonine-protein kinase LMTK1 (EC 2.7.11.1) (Apoptosis-associated tyrosine kinase) (AATYK) (Brain apoptosis-associated tyrosine kinase) (CDK5-binding protein) (Lemur tyrosine kinase 1) (p35-binding protein) (p35BP)	Q86V81/63	P48634	Q8N2C7	O75962	Q5T3I3
Q92804/187	P21860	Receptor tyrosine-protein kinase erbB-3 (EC 2.7.10.1) (Proto-oncogene-like protein c-ErbB-3) (Tyrosine kinase-type cell surface receptor HER3)	Q14011/94	Q8IWX8	Calcium homeostasis endoplasmic reticulum protein (ERPROT 213-21) (SR-related CTD-associated factor 6)	Q86V81/50	P49247	Q99590	P26583	Q7Z3Z5
Q92804/321	Q5VT25	Serine/threonine-protein kinase MRCK alpha (EC 2.7.11.1) (CDC42-binding protein kinase alpha) (DMPK-like alpha) (Myotonic dystrophy kinase-related CDC42-binding kinase alpha) (MRCK alpha) (Myotonic dystrophy protein kinase-like alpha)	Q14011/101	Q8NCA5	Protein FAM98A	Q8ND56/269	P51116	O94842	P36578	U3KQK1
Q92804/337	Q6ZMP0	Thrombospondin type-1 domain-containing protein 4 (A disintegrin and metalloproteinase with thrombospondin motifs-like protein 6) (ADAMTS-like protein 6) (ADAMTSL-6)	Q14103/272	Q8NCF5	NFATC2-interacting protein (45 kDa NF-AT-interacting protein) (45 kDa NFAT-interacting protein) (Nuclear factor of activated T-cells, cytoplasmic 2-interacting protein)	Q8TAP9/37	P51610	Q13155	P43121	Q9UBB5
Q96EL1/5	Q92841	Probable ATP-dependent RNA helicase DDX17 (EC 3.6.4.13) (DEAD box protein 17) (DEAD box protein p72) (DEAD box protein p82) (RNA-dependent helicase p72)	Q14103/278	Q8TBC3	SH3KBP1-binding protein 1 (SETA-binding protein 1)	Q92804/483	P55795	Q15020	P57740	Q8TF61
Q9H307/54	Q96A05	V-type proton ATPase subunit E 2 (V-ATPase subunit E 2) (Vacuolar proton pump subunit E 2)	Q14103/280	Q96S90	LysM and putative peptidoglycan-binding domain-containing protein 1	Q92804/206	P56545	Q5BKZ1	P60507	Q7RTS3
Q9H361/437	O75385	Serine/threonine-protein kinase ULK1 (EC 2.7.11.1) (Autophagy-related protein 1 homolog) (ATG1) (hATG1) (Unc-51-like kinase 1)	Q14103/345	Q9C0J8	pre-mRNA 3' end processing protein WDR33 (WD repeat-containing protein 33) (WD repeat-containing protein of 146 kDa)	Q92804/185	Q00587	Q9UPN9	Q12870	Q7Z5P9
Q9UKT9/252	P55795	Heterogeneous nuclear ribonucleoprotein H2 (hnRNP H2) (FTP-3) (Heterogeneous nuclear ribonucleoprotein H') (hnRNP H') [Cleaved into: Heterogeneous nuclear ribonucleoprotein H2, N-terminally processed]	Q14151/842	Q9H2U1	ATP-dependent DNA/RNA helicase DHX36 (EC 3.6.4.12) (EC 3.6.4.13) (DEAD/H box polypeptide 36) (DEAH-box protein 36) (G4-resolvase-1) (G4R1) (MLE-like protein 1) (RNA helicase associated with AU-rich element protein)	Q92804/187	Q01081	Q9H6K5	Q32M45	Q9UJA3
Q9UN86/468	Q1KMD3	Heterogeneous nuclear ribonucleoprotein U-like protein 2 (Scaffold-attachment factor A2) (SAF-A2)	Q14444/676	Q9NY12	H/ACA ribonucleoprotein complex subunit 1 (Nucleolar protein family A member 1) (snoRNP protein GAR1)	Q92804/395	Q14137	Q86YP4	Q68CJ6	A6BM72
P0DMV9/469	Q6AZY7	Scavenger receptor class A member 3 (Cellular stress response gene protein)	Q14444/684	Q9UN86	Ras GTPase-activating protein-binding protein 2 (G3BP-2) (GAP SH3 domain-binding protein 2)	Q92804/397	Q14498	Q9P203	Q6Q788	O95977
P14678/108	Q8TCB6	Olfactory receptor 51E1 (D-GPCR) (G-protein coupled receptor 164) (Olfactory receptor 52A3) (Prostate-overexpressed G protein-coupled receptor) (Prostate-specific G protein-coupled receptor 2)	Q14444/688	Q9Y3T6	R3H and coiled-coil domain-containing protein 1	Q92804/334	Q14686	Q9P2N5	Q7Z6G3	P55075
P38159/164	O00458	Interferon-related developmental regulator 1 (Nerve growth factor-inducible protein PC4)	Q14444/608	O60759	Cytohesin-interacting protein (Cytohesin binder and regulator) (CYBR) (Cytohesin-associated scaffolding protein) (CASP) (Cytohesin-binding protein HE) (Cbp HE) (Pleckstrin homology Sec7 and coiled-coil domains-binding protein)	Q92804/337	Q15020	P0DN76	Q8WXX0	Q96L03
P62633/25	O43290	U4/U6.U5 tri-snRNP-associated protein 1 (SNU66 homolog) (hSnu66) (Squamous cell carcinoma antigen recognized by T-cells 1) (SART-1) (hSART-1) (U4/U6.U5 tri-snRNP-associated 110 kDa protein) (allergen Hom s 1)	Q14444/612	P62314	Small nuclear ribonucleoprotein Sm D1 (Sm-D1) (Sm-D autoantigen) (snRNP core protein D1)	Q92804/570	Q15654	P16157	Q92797	Q9P219
Q01196/319	P01266	Thyroglobulin (Tg)	Q14444/616	P98198	Phospholipid-transporting ATPase ID (EC 7.6.2.1) (ATPase class I type 8B member 2) (P4-ATPase flippase complex alpha subunit ATP8B2)	Q92804/528	Q15717	Q01118	Q96SZ5	O95847
Q07666/304	P57796	Calcium-binding protein 4 (CaBP4)	Q14444/619	Q13242	Serine/arginine-rich splicing factor 9 (Pre-mRNA-splicing factor SRp30C) (Splicing factor, arginine/serine-rich 9)	Q92804/535	Q5JSZ5	Q6ZMQ8	Q9BRK4	Q00975
Q13283/435	Q6ZNW5	GDP-D-glucose phosphorylase 1 (EC 2.7.7.78)	Q15056/166	Q32P51	Heterogeneous nuclear ribonucleoprotein A1-like 2 (hnRNP A1-like 2) (hnRNP core protein A1-like 2)	Q96AE4/359	Q5JVS0	Q9Y5B9	Q9BUQ8	Q155Q3
Q13435/515	Q86TI4	WD repeat-containing protein 86	Q15427/409	Q3KRA9	Alpha-ketoglutarate-dependent dioxygenase alkB homolog 6 (EC 1.14.11.-) (Alkylated DNA repair protein alkB homolog 6)	Q96SI9/612	Q5TC82	Q96E39	Q9H0C5	Q8IWV7
Q5VUA4/1349	A6NE02	BTB/POZ domain-containing protein 17 (Galectin-3-binding protein-like)	Q15427/415	Q5BKZ1	DBIRD complex subunit ZNF326 (Zinc finger protein 326) (Zinc finger protein interacting with mRNPs and DBC1)	Q99729/322	Q63ZY3	O00267	Q9H6F5	O95180
Q96QC0/693	O60762	Dolichol-phosphate mannosyltransferase subunit 1 (EC 2.4.1.83) (Dolichol-phosphate mannose synthase subunit 1) (DPM synthase subunit 1) (Dolichyl-phosphate beta-D-mannosyltransferase subunit 1) (Mannose-P-dolichol synthase subunit 1) (MPD synthase subunit 1)	Q16630/202	Q5T8A7	Protein phosphatase 1 regulatory subunit 26	Q99832/535	Q6P2H3	O00401	Q9NP31	P14210
Q9NSI6/412	P21917	D(4) dopamine receptor (D(2C) dopamine receptor) (Dopamine D4 receptor)	Q16630/204	Q8NC51	SERPINE1 mRNA-binding protein 1 (PAI1 RNA-binding protein 1) (PAI-RBP1) (Plasminogen activator inhibitor 1 RNA-binding protein)	Q99832/537	Q6PK04	O15523	Q9NXG2	Q14934
Q9UQ16/297	P58173	Olfactory receptor 2B6 (Hs6M1-32) (Olfactory receptor 2B1) (Olfactory receptor 2B5) (Olfactory receptor 5-40) (OR5-40) (Olfactory receptor 6-31) (OR6-31) (Olfactory receptor OR6-4)	Q16630/216	Q92945	Far upstream element-binding protein 2 (FUSE-binding protein 2) (KH type-splicing regulatory protein) (KSRP) (p75)	Q99832/539	Q8NAF0	O43896	Q9UJK0	Q9NX31
O75197/701	Q5VST9	Obscurin (EC 2.7.11.1) (Obscurin-RhoGEF) (Obscurin-myosin light chain kinase) (Obscurin-MLCK)	Q5T0Z8/1157	Q99590	Protein SCAF11 (CTD-associated SR protein 11) (Renal carcinoma antigen NY-REN-40) (SC35-interacting protein 1) (SR-related and CTD-associated factor 11) (SRSF2-interacting protein) (Serine/arginine-rich splicing factor 2-interacting protein) (Splicing factor, arginine/serine-rich 2-interacting protein) (Splicing regulatory protein 129) (SRrp129)	Q9BUJ2/620	Q8WUM0	O75628	Q9Y580	Q5JRA6
P05113/51	Q6UN15	Pre-mRNA 3'-end-processing factor FIP1 (hFip1) (FIP1-like 1 protein) (Factor interacting with PAP) (Rearranged in hypereosinophilia)	Q5VT52/1438	Q9H1J7	Protein Wnt-5b	Q9BUJ2/639	Q8WX93	O95817	Q9Y5S2	Q15366
P63162/236	Q6XZF7	Dynamin-binding protein (Scaffold protein Tuba)	Q5VT52/1440	Q9ULL1	Pleckstrin homology domain-containing family G member 1	Q9BUJ2/645	Q92576	P16989	A0A2R8Y5G6	Q9C091
P21860/1173	Q7Z4L5	Tetratricopeptide repeat protein 21B (TPR repeat protein 21B) (Intraflagellar transport 139 homolog)	Q5VT52/1445	Q9ULX6	A-kinase anchor protein 8-like (AKAP8-like protein) (Helicase A-binding protein 95) (HAP95) (Homologous to AKAP95 protein) (HA95) (Neighbor of A-kinase-anchoring protein 95) (Neighbor of AKAP95)	Q9H307/56	Q92615	P19338	A0A2R8YFD9	Q8NCM8
P38159/180	Q8NFW8	N-acylneuraminate cytidylyltransferase (EC 2.7.7.43) (CMP-N-acetylneuraminic acid synthase) (CMP-NeuNAc synthase)	Q6NUQ4/29	Q9Y3X0	Coiled-coil domain-containing protein 9	Q9H361/437	Q93074	P20290	A0JP02	O15550
P53355/325	Q96F24	Nuclear receptor-binding factor 2 (NRBF-2) (Comodulator of PPAR and RXR)	Q86V81/38	O15049	NEDD4-binding protein 3 (N4BP3)	Q9HCE5/408	Q96BH1	P31942	A8DN24	P08519
P61978/305	Q9BV10	Dol-P-Man:Man(7)GlcNAc(2)-PP-Dol alpha-1,6-mannosyltransferase (EC 2.4.1.260) (Asparagine-linked glycosylation protein 12 homolog) (hALG12) (Dolichyl-P-Man:Man(7)GlcNAc(2)-PP-dolichyl-alpha-1,6-mannosyltransferase) (Mannosyltransferase ALG12 homolog) (Membrane protein SB87)	Q86V81/204	P31629	Transcription factor HIVEP2 (Human immunodeficiency virus type I enhancer-binding protein 2) (HIV-EP2) (MHC-binding protein 2) (MBP-2)	Q9NQS1/37	Q96E39	P48634	B9ZVR7	Q2TAM9
Q00839/702	Q9H553	Alpha-1,3/1,6-mannosyltransferase ALG2 (EC 2.4.1.132) (EC 2.4.1.257) (Asparagine-linked glycosylation protein 2 homolog) (GDP-Man:Man(1)GlcNAc(2)-PP-Dol alpha-1,3-mannosyltransferase) (GDP-Man:Man(1)GlcNAc(2)-PP-dolichol mannosyltransferase) (GDP-Man:Man(2)GlcNAc(2)-PP-Dol alpha-1,6-mannosyltransferase)	Q86V81/63	P46777	Large ribosomal subunit protein uL18 (60S ribosomal protein L5)	Q9NYF8/794	Q96T58	P49792	D6RIF6	P51816
Q07955/93	Q9NW82	WD repeat-containing protein 70	Q86V81/50	Q86U42	Polyadenylate-binding protein 2 (PABP-2) (Poly(A)-binding protein 2) (Nuclear poly(A)-binding protein 1) (Poly(A)-binding protein II) (PABII) (Polyadenylate-binding nuclear protein 1)	Q9NYF8/796	Q9BRL6	P68104	E7EPK0	Q9NPI6
Q13283/447	Q9NWH9	SAFB-like transcription modulator (Modulator of estrogen-induced transcription)	Q8IZ40/479	Q9Y2J0	Rabphilin-3A (Exophilin-1)	Q9NZB2/982	Q9BTC0	P83369	E9PP44	Q16587
Q16630/202	O15020	Spectrin beta chain, non-erythrocytic 2 (Beta-III spectrin) (Spinocerebellar ataxia 5 protein)	Q8IZ40/491	Q9Y520	Protein PRRC2C (BAT2 domain-containing protein 1) (HBV X-transactivated gene 2 protein) (HBV XAg-transactivated protein 2) (HLA-B-associated transcript 2-like 2) (Proline-rich and coiled-coil-containing protein 2C)	Q9Y2W1/825	Q9BYN0	Q00587	F8WFC6	Q92750
Q2M329/356	P0DMV8	Heat shock 70 kDa protein 1A (Heat shock 70 kDa protein 1) (HSP70-1) (HSP70.1) (Heat shock protein family A member 1A)	Q8ND56/269	O15529	G-protein coupled receptor 42	Q9Y2W1/829	Q9C086	Q01081	H0Y2S9	Q8NF64
Q5VT25/1659	P34931	Heat shock 70 kDa protein 1-like (Heat shock 70 kDa protein 1L) (Heat shock 70 kDa protein 1-Hom) (HSP70-Hom) (Heat shock protein family A member 1L)	Q8ND56/270	O94973	AP-2 complex subunit alpha-2 (100 kDa coated vesicle protein C) (Adaptor protein complex AP-2 subunit alpha-2) (Adaptor-related protein complex 2 subunit alpha-2) (Alpha-adaptin C) (Alpha2-adaptin) (Clathrin assembly protein complex 2 alpha-C large chain) (Huntingtin yeast partner J) (Huntingtin-interacting protein 9) (HIP-9) (Huntingtin-interacting protein J) (Plasma membrane adaptor HA2/AP2 ada…	Q9Y2W1/831	Q9H0D6	Q01804	H0Y7V4	A6NHQ4
Q6ZMP0/92	P62280	Small ribosomal subunit protein uS17 (40S ribosomal protein S11)	Q8ND56/272	P31943	Heterogeneous nuclear ribonucleoprotein H (hnRNP H) [Cleaved into: Heterogeneous nuclear ribonucleoprotein H, N-terminally processed]	Q9Y3I1/504	Q9NW82	Q15654	H0YBE7	Q9Y2K2
Q92841/100	P79522	Proline-rich protein 3 (MHC class I region proline-rich protein CAT56)	Q8ND56/276	Q14168	MAGUK p55 subfamily member 2 (Discs large homolog 2) (Protein MPP2)	Q9Y3I1/508	Q9NYL2	Q15717	H3BNC0	P41162
Q96A05/76	Q13574	Diacylglycerol kinase zeta (DAG kinase zeta) (EC 2.7.1.107) (EC 2.7.1.93) (Diglyceride kinase zeta) (DGK-zeta)	Q8ND56/279	Q93074	Mediator of RNA polymerase II transcription subunit 12 (Activator-recruited cofactor 240 kDa component) (ARC240) (CAG repeat protein 45) (Mediator complex subunit 12) (OPA-containing protein) (Thyroid hormone receptor-associated protein complex 230 kDa component) (Trap230) (Trinucleotide repeat-containing gene 11 protein)	Q9Y3Y2/97	Q9P1Y5	Q6P158	J3KMX1	Q9C0K0
Q96A05/80	Q58FG1	Putative heat shock protein HSP 90-alpha A4 (Heat shock 90 kDa protein 1 alpha-like 2) (Heat shock protein 90-alpha D) (Heat shock protein 90Ad)	Q8TAP9/37	Q96M89	Coiled-coil domain-containing protein 138	Q9Y3Y2/153	Q9Y4H2	Q6P2H3	J3QSX6	P23769
Q9HCE5/408	Q8IWN7	Retinitis pigmentosa 1-like 1 protein	Q8WZ42/32062	Q96NE9	FERM domain-containing protein 6 (Willin)	Q9Y3Y2/164	A0A087WTT1	Q86XZ4	S4R331	P81877
O75385/567	Q8IX15	Homeobox and leucine zipper protein Homez (Homeodomain leucine zipper-containing factor)	Q92804/483	Q9BVG3	E3 ubiquitin-protein ligase TRIM62 (EC 2.3.2.27) (Tripartite motif-containing protein 62)	Q9Y3Y2/128	A0A0A0MRA5	Q8IVT2	U3KQU7	Q99742
P17066/469	Q8N684	Cleavage and polyadenylation specificity factor subunit 7 (Cleavage and polyadenylation specificity factor 59 kDa subunit) (CPSF 59 kDa subunit) (Cleavage factor Im complex 59 kDa subunit) (CFIm59) (Pre-mRNA cleavage factor Im 59 kDa subunit)	Q92804/206	Q9BXU1	Serine/threonine-protein kinase 31 (EC 2.7.11.1) (Serine/threonine-protein kinase NYD-SPK) (Sugen kinase 396) (SgK396)	Q9Y3Y2/134	A0A0A6YYC7	Q8IZT6	B7ZAP0	O00712
P22087/211	Q8TDP1	Ribonuclease H2 subunit C (RNase H2 subunit C) (Aicardi-Goutieres syndrome 3 protein) (AGS3) (RNase H1 small subunit) (Ribonuclease HI subunit C)	Q92804/408	Q9UFV3	Putative uncharacterized protein DKFZp434L187	Q9Y3Y2/140	A0A0D9SG39	Q8TAP9	O60870	Q96JK9
P55795/233	Q96FI4	Endonuclease 8-like 1 (EC 3.2.2.-) (EC 4.2.99.18) (DNA glycosylase/AP lyase Neil1) (DNA-(apurinic or apyrimidinic site) lyase Neil1) (Endonuclease VIII-like 1) (FPG1) (Nei homolog 1) (NEH1) (Nei-like protein 1)	Q92804/411	Q9Y2Y6	Transmembrane protein 98 (Protein TADA1)	Q9Y4Z0/109	A0A669KB12	Q8WUM4	Q2T9K0	P19484
P49750/761	Q96QZ7	Membrane-associated guanylate kinase, WW and PDZ domain-containing protein 1 (Atrophin-1-interacting protein 3) (AIP-3) (BAI1-associated protein 1) (BAP-1) (Membrane-associated guanylate kinase inverted 1) (MAGI-1) (Trinucleotide repeat-containing gene 19 protein) (WW domain-containing protein 3) (WWP3)	Q92804/415	O75094	Slit homolog 3 protein (Slit-3) (Multiple epidermal growth factor-like domains protein 5) (Multiple EGF-like domains protein 5)	O60506/504	A0A6I8PIX7	Q8WX93	Q3KQU3	Q9H4M3
P98198/744	Q9NRD8	Dual oxidase 2 (EC 1.11.1.-) (EC 1.6.3.1) (Large NOX 2) (Long NOX 2) (NADH/NADPH thyroid oxidase p138-tox) (NADPH oxidase/peroxidase DUOX2) (NADPH thyroid oxidase 2) (Thyroid oxidase 2) (p138 thyroid oxidase)	Q92804/185	Q07954	Prolow-density lipoprotein receptor-related protein 1 (LRP-1) (Alpha-2-macroglobulin receptor) (A2MR) (Apolipoprotein E receptor) (APOER) (CD antigen CD91) [Cleaved into: Low-density lipoprotein receptor-related protein 1 85 kDa subunit (LRP-85); Low-density lipoprotein receptor-related protein 1 515 kDa subunit (LRP-515); Low-density lipoprotein receptor-related protein 1 intracellular domain (L…	P11940/432	B4DEH8	Q9BTC0	Q8N148	Q07890
Q01844/636	Q9Y277	Non-selective voltage-gated ion channel VDAC3 (VDAC-3) (hVDAC3) (Outer mitochondrial membrane protein porin 3)	Q92804/187	Q2M2I3	Protein FAM83E	P19338/666	B5MDQ6	Q9BYN0	Q92187	O94788
Q07666/52	A6NGE7	Putative 2-oxo-4-hydroxy-4-carboxy-5-ureidoimidazoline decarboxylase (OHCU decarboxylase) (EC 4.1.1.97) (Parahox neighbor) (Ureidoimidazoline (2-oxo-4-hydroxy-4-carboxy-5-) decarboxylase)	Q92804/395	Q4V328	GRIP1-associated protein 1 (GRASP-1) [Cleaved into: GRASP-1 C-terminal chain (30kDa C-terminus form)]	P19338/670	B7Z7P8	Q9C0C2	Q99712	Q13207
Q13242/93	O00750	Phosphatidylinositol 4-phosphate 3-kinase C2 domain-containing subunit beta (PI3K-C2-beta) (PtdIns-3-kinase C2 subunit beta) (EC 2.7.1.137) (EC 2.7.1.154) (C2-PI3K) (Phosphoinositide 3-kinase-C2-beta)	Q92804/397	Q63HN8	E3 ubiquitin-protein ligase RNF213 (EC 2.3.2.27) (EC 3.6.4.-) (ALK lymphoma oligomerization partner on chromosome 17) (E3 ubiquitin-lipopolysaccharide ligase RNF213) (EC 2.3.2.-) (Mysterin) (RING finger protein 213)	P22626/203	C9J3I2	Q9H0D6	Q9BYH1	O95714
Q13435/216	Q13426	DNA repair protein XRCC4 (hXRCC4) (X-ray repair cross-complementing protein 4) [Cleaved into: Protein XRCC4, C-terminus (XRCC4/C)]	Q92804/326	Q7Z5J1	Hydroxysteroid 11-beta-dehydrogenase 1-like protein (EC 1.1.1.-) (11-beta-hydroxysteroid dehydrogenase type 3) (11-DH3) (11-beta-HSD3) (Short chain dehydrogenase/reductase family 26C member 2) (Short-chain dehydrogenase/reductase 10)	P31942/121	C9JB04	Q9H0E3	O15541	P49419
Q13435/222	Q8IVF4	Dynein axonemal heavy chain 10 (Axonemal beta dynein heavy chain 10) (Ciliary dynein heavy chain 10)	Q92804/334	Q86UT5	Na(+)/H(+) exchange regulatory cofactor NHE-RF4 (NHERF-4) (Intestinal and kidney-enriched PDZ protein) (Natrium-phosphate cotransporter IIa C-terminal-associated protein 2) (Na/Pi cotransporter C-terminal-associated protein 2) (NaPi-Cap2) (PDZ domain-containing protein 2) (PDZ domain-containing protein 3) (Sodium-hydrogen exchanger regulatory factor 4)	P62633/25	C9JRT7	Q9NQS1	P07814	Q9H9D4
Q14103/345	Q9UKV5	E3 ubiquitin-protein ligase AMFR (EC 2.3.2.36) (Autocrine motility factor receptor) (AMF receptor) (RING finger protein 45) (gp78)	Q92804/335	Q86XZ4	Spermatogenesis-associated serine-rich protein 2 (Serine-rich spermatocytes and round spermatid 59 kDa protein) (p59scr)	Q01844/494	D6R9H8	Q9Y4H2	P12111	Q6NZ36
Q15056/22	O94759	Transient receptor potential cation channel subfamily M member 2 (Estrogen-responsive element-associated gene 1 protein) (Long transient receptor potential channel 2) (LTrpC-2) (LTrpC2) (Transient receptor potential channel 7) (TrpC7) (Transient receptor potential melastatin 2)	Q92804/337	Q8IZ69	tRNA (uracil-5-)-methyltransferase homolog A (EC 2.1.1.35) (mRNA (uracil-5-)-methyltransferase TRMT2A) (EC 2.1.1.-)	Q07955/109	D6R9P3	A0A087WTT1	Q14108	O14639
Q15427/405	Q8TDN2	Potassium voltage-gated channel subfamily V member 2 (Voltage-gated potassium channel subunit Kv8.2)	Q92804/570	Q8WYL5	Protein phosphatase Slingshot homolog 1 (EC 3.1.3.16) (EC 3.1.3.48) (SSH-like protein 1) (SSH-1L) (hSSH-1L)	Q08211/1242	D6RAT4	A0A0A0MRA5	Q58DX5	P08034
Q15427/409	Q96B97	SH3 domain-containing kinase-binding protein 1 (CD2-binding protein 3) (CD2BP3) (Cbl-interacting protein of 85 kDa) (Human Src family kinase-binding protein 1) (HSB-1)	Q92804/528	Q9BX40	Protein LSM14 homolog B (RNA-associated protein 55B) (hRAP55B)	Q14103/282	E7EQV3	A0A0A6YYC7	Q6X784	P15407
Q1KMD3/656	Q9BX63	Fanconi anemia group J protein (EC 5.6.2.3) (BRCA1-associated C-terminal helicase 1) (BRCA1-interacting protein C-terminal helicase 1) (BRCA1-interacting protein 1) (DNA 5'-3' helicase FANCJ)	Q92804/535	Q9H1B5	Xylosyltransferase 2 (EC 2.4.2.26) (Peptide O-xylosyltransferase 1) (Xylosyltransferase II) (XT-II) (XylT-II)	Q15056/19	E7EUU4	A0A0D9SG39	Q7Z5D8	P30988
Q3KRA9/179	Q9NQR7	Coiled-coil domain-containing protein 177 (Myelin proteolipid protein-like protein)	Q96AE4/359	O00321	ETS translocation variant 2 (Ets-related protein 71)	Q69YN4/1773	E9PPJ0	A0A1W2PP35	Q8TED0	P48553
Q6AZY7/44	Q32P51	Heterogeneous nuclear ribonucleoprotein A1-like 2 (hnRNP A1-like 2) (hnRNP core protein A1-like 2)	Q96SI9/608	O14983	Sarcoplasmic/endoplasmic reticulum calcium ATPase 1 (SERCA1) (SR Ca(2+)-ATPase 1) (EC 7.2.2.10) (Calcium pump 1) (Calcium-transporting ATPase sarcoplasmic reticulum type, fast twitch skeletal muscle isoform) (Endoplasmic reticulum class 1/2 Ca(2+) ATPase)	Q69YN4/1775	F5GXF5	A0A669KB12	Q8WYP3	Q02779
Q86V81/217	P51114	RNA-binding protein FXR1 (FMR1 autosomal homolog 1) (hFXR1p)	Q96SI9/610	O75360	Homeobox protein prophet of Pit-1 (PROP-1) (Pituitary-specific homeodomain factor)	Q69YN4/1793	F5H296	A0A6I8PIX7	Q96AN5	Q14789
Q8TCB6/153	P62318	Small nuclear ribonucleoprotein Sm D3 (Sm-D3) (snRNP core protein D3)	Q96SI9/612	P09038	Fibroblast growth factor 2 (FGF-2) (Basic fibroblast growth factor) (bFGF) (Heparin-binding growth factor 2) (HBGF-2)	Q86V81/58	F8VZ49	B4DEH8	Q96HL8	Q149N8
Q92945/415	Q14151	Scaffold attachment factor B2 (SAF-B2)	Q99729/322	P0DN76	deleted	Q86V81/197	F8W726	C9J3I2	Q96NR3	Q15696
Q9BUJ2/685	Q6NUI6	Chondroadherin-like protein	Q99832/535	Q05925	Homeobox protein engrailed-1 (Homeobox protein en-1) (Hu-En-1)	Q8WWM7/417	G3V599	C9JB04	Q9BXY4	Q16533
Q9ULX6/171	Q8WWM7	Ataxin-2-like protein (Ataxin-2 domain protein) (Ataxin-2-related protein)	Q99832/537	Q3B7T1	Erythroid differentiation-related factor 1	Q92734/385	H0YA96	C9JRT7	Q9H0W5	Q5CZC0
O00458/349	Q9Y3Y2	Chromatin target of PRMT1 protein (Friend of PRMT1 protein) (Small arginine- and glycine-rich protein) (SRAG)	Q99832/539	Q8N912	Nutritionally-regulated adipose and cardiac enriched protein homolog	Q92804/467	H0YH87	D6R9P3	Q9NUD9	Q5VZP5
O00458/362	P12270	Nucleoprotein TPR (Megator) (NPC-associated intranuclear protein) (Translocated promoter region protein)	Q9BTD8/153	Q93033	Immunoglobulin superfamily member 2 (IgSF2) (Cell surface glycoprotein V7) (Glu-Trp-Ile EWI motif-containing protein 101) (EWI-101) (CD antigen CD101)	Q9H307/54	H3BQQ2	E7EPN9	A2AJT9	Q6Q759
O15049/505	Q03923	Zinc finger protein 85 (Zinc finger protein HPF4) (Zinc finger protein HTF1)	Q9BUJ2/618	Q96SY0	Integrator complex subunit 14 (von Willebrand factor A domain-containing protein 9)	P35637/383	H3BQZ7	E7EQV3	P11473	Q86WP2
O43290/63	Q6NUQ4	Transmembrane protein 214	Q9BUJ2/620	P62805	Histone H4	P35637/487	H7BY36	E7EUU4	P51648	Q8IXR5
O43290/67	Q14865	AT-rich interactive domain-containing protein 5B (ARID domain-containing protein 5B) (MRF1-like protein) (Modulator recognition factor 2) (MRF-2)	Q9BUJ2/639	Q6NUI6	Chondroadherin-like protein	P35637/491	H7C0H8	E9PPJ0	P98161	Q8IY18
O43290/68	Q9P281	BAH and coiled-coil domain-containing protein 1 (Bromo adjacent homology domain-containing protein 2) (BAH domain-containing protein 2)	Q9BUJ2/645	Q96BY2	Modulator of apoptosis 1 (MAP-1) (MAP1) (Paraneoplastic antigen Ma4)	P35637/495	H7C0J3	G3V599	Q17R31	Q8N878
P01266/854	Q07283	Trichohyalin	Q9H307/56	Q9H334	Forkhead box protein P1 (Mac-1-regulated forkhead) (MFH)	P35637/503	H7C0N4	H0YA96	Q6NUM6	Q8NEE8
P11940/436	P67809	Y-box-binding protein 1 (YB-1) (CCAAT-binding transcription factor I subunit A) (CBF-A) (DNA-binding protein B) (DBPB) (Enhancer factor I subunit A) (EFI-A) (Nuclease-sensitive element-binding protein 1) (Y-box transcription factor)	Q9H361/426	Q9UHC1	DNA mismatch repair protein Mlh3 (MutL protein homolog 3)	Q00839/720	H7C2L4	H0YH87	Q9NV66	Q8NGG0
P14678/147	Q9NRD0	F-box only protein 8 (F-box/SEC7 protein FBS)	Q9H361/430	O60674	Tyrosine-protein kinase JAK2 (EC 2.7.10.2) (Janus kinase 2) (JAK-2)	Q00839/727	H7C3A1	H0YLB1	Q6UX72	Q92502
P57796/232	A2RUQ5	Uncharacterized protein TMEM132E-DT (TMEM132E divergent transcript)	Q9H361/437	O94927	HAUS augmin-like complex subunit 5	Q13310/442	H7C491	H3BQQ2	Q6ZVN7	Q92504
P98179/105	Q8N2C7	Protein unc-80 homolog	Q9HCE5/408	P09848	Lactase/phlorizin hydrolase (Lactase/glycosylceramidase) [Includes: Lactase (EC 3.2.1.108); Glycosylceramidase (EC 3.2.1.62) (Phlorizin hydrolase)]	Q13310/459	I3L172	H3BQZ7	Q7RTR0	Q96FT7
Q6ZNW5/81	Q99590	Protein SCAF11 (CTD-associated SR protein 11) (Renal carcinoma antigen NY-REN-40) (SC35-interacting protein 1) (SR-related and CTD-associated factor 11) (SRSF2-interacting protein) (Serine/arginine-rich splicing factor 2-interacting protein) (Splicing factor, arginine/serine-rich 2-interacting protein) (Splicing regulatory protein 129) (SRrp129)	Q9HCE5/414	Q03923	Zinc finger protein 85 (Zinc finger protein HPF4) (Zinc finger protein HTF1)	Q69YN4/1626	J3KP15	H7BY36	Q9H4G0	Q96RS0
Q86TI4/9	O94842	TOX high mobility group box family member 4 (Epidermal Langerhans cell protein LCP1)	Q9HCE5/418	Q8N140	EP300-interacting inhibitor of differentiation 3 (EID-3) (E1A-like inhibitor of differentiation 3) (EID-1-like inhibitor of differentiation 3) (Non-structural maintenance of chromosomes element 4 homolog B) (NS4EB) (Non-SMC element 4 homolog B)	O14686/2903	J3KRZ2	H7C0H8	P68363	Q9BQS8
Q9C0J8/1262	P08912	Muscarinic acetylcholine receptor M5	Q9HCE5/425	Q8TF17	SH3 domain and tetratricopeptide repeat-containing protein 2	O43390/509	J3KTA4	H7C2L4	P36551	Q9BY66
Q9Y4Z0/88	P31512	Dimethylaniline monooxygenase [N-oxide-forming] 4 (EC 1.14.13.8) (Dimethylaniline oxidase 4) (Hepatic flavin-containing monooxygenase 4) (FMO 4)	Q9NQS1/37	Q96EA4	Protein Spindly (hSpindly) (Arsenite-related gene 1 protein) (Coiled-coil domain-containing protein 99) (Rhabdomyosarcoma antigen MU-RMS-40.4A) (Spindle apparatus coiled-coil domain-containing protein 1)	O43390/565	M0QZ22	H7C491	Q8IUE6	Q9C0H9
Q9Y4Z0/90	Q13155	Aminoacyl tRNA synthase complex-interacting multifunctional protein 2 (Multisynthase complex auxiliary component p38) (Protein JTV-1)	Q9NYF8/794	P17844	Probable ATP-dependent RNA helicase DDX5 (EC 3.6.4.13) (DEAD box protein 5) (RNA helicase p68)	P09651/218	R9WNI0	I3L172	O60229	Q9NUD7
A6NE02/159	Q15020	Squamous cell carcinoma antigen recognized by T-cells 3 (SART-3) (Tat-interacting protein of 110 kDa) (Tip110) (p110 nuclear RNA-binding protein)	Q9NYF8/796	Q02641	Voltage-dependent L-type calcium channel subunit beta-1 (CAB1) (Calcium channel voltage-dependent subunit beta 1)	P11940/443	X6R700	J3KP15	Q8N257	Q9NYQ6
O60762/177	Q502W6	von Willebrand factor A domain-containing protein 3B (VWA domain-containing protein 3B)	Q9NYF8/862	Q14865	AT-rich interactive domain-containing protein 5B (ARID domain-containing protein 5B) (MRF1-like protein) (Modulator recognition factor 2) (MRF-2)	P22087/8	Q06787	J3KRZ2	P84243	Q9P225
P0CG12/225	Q5BKZ1	DBIRD complex subunit ZNF326 (Zinc finger protein 326) (Zinc finger protein interacting with mRNPs and DBC1)	Q9NYF8/864	Q16629	Serine/arginine-rich splicing factor 7 (Splicing factor 9G8) (Splicing factor, arginine/serine-rich 7)	P22087/15	Q9H074	J3KTA4	Q8N4C8	Q9P273
P21917/390	Q6ZRT6	Proline-rich protein 23B	Q9NYF8/866	Q96GW7	Brevican core protein (Brain-enriched hyaluronan-binding protein) (BEHAB) (Chondroitin sulfate proteoglycan 7)	P35637/244	Q9Y520	M0QZ22	Q6PKG0	Q9Y5F2
P21917/394	Q8NDW8	Tetratricopeptide repeat protein 21A (TPR repeat protein 21A) (Stress-inducible protein 2)	Q9NZB2/982	Q9NQ69	LIM/homeobox protein Lhx9 (LIM homeobox protein 9)	P35637/248	P83369	R9WNI0	Q5QNW6	O75127
P46783/119	Q96N64	PWWP domain-containing protein 2A	Q9P217/381	Q9P281	BAH and coiled-coil domain-containing protein 1 (Bromo adjacent homology domain-containing protein 2) (BAH domain-containing protein 2)	P35637/259	O43237	X6R700	Q9Y570	P0DP75
P58173/95	Q96SF7	T-box transcription factor TBX15 (T-box protein 15) (T-box transcription factor TBX14) (T-box protein 14)	Q9UK58/390	Q07283	Trichohyalin	P35637/485	P15880	P08729	Q7Z4W1	P29400
P62314/100	Q9UPN9	E3 ubiquitin-protein ligase TRIM33 (EC 2.3.2.27) (Ectodermin homolog) (RET-fused gene 7 protein) (Protein Rfg7) (RING-type E3 ubiquitin transferase TRIM33) (Transcription intermediary factor 1-gamma) (TIF1-gamma) (Tripartite motif-containing protein 33)	Q9Y2W1/825	Q15424	Scaffold attachment factor B1 (SAF-B) (SAF-B1) (HSP27 estrogen response element-TATA box-binding protein) (HSP27 ERE-TATA-binding protein)	P38159/185	H3BRQ4	Q06787	Q9H5H4	Q9Y697
P98179/99	O00182	Galectin-9 (Gal-9) (Ecalectin) (Tumor antigen HOM-HD-21)	Q9Y2W1/829	Q86UR5	Regulating synaptic membrane exocytosis protein 1 (Rab-3-interacting molecule 1) (RIM 1) (Rab-3-interacting protein 2)	P51991/226	Q8WXF1	Q86WR7	P09012	P39877
Q07666/284	O76031	ATP-dependent clpX-like chaperone, mitochondrial (EC 3.6.4.10) (ATP-dependent Clp protease ATP-binding subunit clpX-like, mitochondrial) (Caseinolytic mitochondrial matrix peptidase chaperone subunit X)	Q9Y2W1/831	Q86UY5	Protein FAM83A (Tumor antigen BJ-TSA-9) (Tumor-specific gene expressed in prostate protein)	P61978/247	Q1W6H9	Q8ND56	P35527	Q8WVS4
Q13310/442	P06733	Alpha-enolase (EC 4.2.1.11) (2-phospho-D-glycerate hydro-lyase) (C-myc promoter-binding protein) (Enolase 1) (MBP-1) (MPB-1) (Non-neural enolase) (NNE) (Phosphopyruvate hydratase) (Plasminogen-binding protein)	Q9Y3I1/504	Q96QC0	Serine/threonine-protein phosphatase 1 regulatory subunit 10 (MHC class I region proline-rich protein CAT53) (PP1-binding protein of 114 kDa) (Phosphatase 1 nuclear targeting subunit) (Protein FB19) (p99)	P98179/101	Q6Y7W6	Q96EV2	Q96QV6	P17039
Q5T8P6/855	P07437	Tubulin beta chain (Tubulin beta-5 chain)	Q9Y3I1/508	Q9BZZ5	Apoptosis inhibitor 5 (API-5) (Antiapoptosis clone 11 protein) (AAC-11) (Cell migration-inducing gene 8 protein) (Fibroblast growth factor 2-interacting factor) (FIF) (Protein XAGL)	Q01844/563	O75306	Q9H074	Q9HCD5	O15516
Q5VST9/3849	P18669	Phosphoglycerate mutase 1 (EC 5.4.2.11) (EC 5.4.2.4) (BPG-dependent PGAM 1) (Phosphoglycerate mutase isozyme B) (PGAM-B)	Q9Y3Y2/110	Q9NS39	Double-stranded RNA-specific editase B2 (EC 3.5.-.-) (RNA-dependent adenosine deaminase 3) (RNA-editing deaminase 2) (RNA-editing enzyme 2) (dsRNA adenosine deaminase B2)	Q01844/565	Q8N9B5	Q9Y520	Q6ZUT6	P39900
Q6UN15/8	Q8TEW0	Partitioning defective 3 homolog (PAR-3) (PARD-3) (Atypical PKC isotype-specific-interacting protein) (ASIP) (CTCL tumor antigen se2-5) (PAR3-alpha)	Q9Y3Y2/114	G9CGD6	CNK3/IPCEF1 fusion protein	Q01844/500	Q5T5U3	Q7Z402	O43663	P49640
Q6XZF7/609	Q8WXH2	Junctophilin-3 (JP-3) (Junctophilin type 3) (Trinucleotide repeat-containing gene 22 protein)	Q9Y3Y2/118	P21266	Glutathione S-transferase Mu 3 (EC 2.5.1.18) (GST class-mu 3) (GSTM3-3) (hGSTM3-3)	Q01844/636	Q96EV2	Q7Z572	O14908	Q68DH5
Q7Z4L5/155	Q96CW1	AP-2 complex subunit mu (AP-2 mu chain) (Adaptin-mu2) (Adaptor protein complex AP-2 subunit mu) (Adaptor-related protein complex 2 subunit mu) (Clathrin assembly protein complex 2 mu medium chain) (Clathrin coat assembly protein AP50) (Clathrin coat-associated protein AP50) (HA2 50 kDa subunit) (Plasma membrane adaptor AP-2 50 kDa protein)	Q9Y3Y2/121	P67809	Y-box-binding protein 1 (YB-1) (CCAAT-binding transcription factor I subunit A) (CBF-A) (DNA-binding protein B) (DBPB) (Enhancer factor I subunit A) (EFI-A) (Nuclease-sensitive element-binding protein 1) (Y-box transcription factor)	Q07666/45	Q86WR7	Q9ULV0	Q96T17	O00339
Q86V81/71	Q9H6K5	Proline-rich protein 36	Q9Y3Y2/97	Q96PV6	Leukocyte receptor cluster member 8	Q07666/52	Q99700	Q13151	A8CG34	O60241
Q8NFW8/16	O15034	RIMS-binding protein 2 (RIM-BP2)	Q9Y3Y2/153	Q96RL7	Intermembrane lipid transfer protein VPS13A (Chorea-acanthocytosis protein) (Chorein) (Vacuolar protein sorting-associated protein 13A)	Q13151/192	O94906	Q8WXF1	P04264	P04053
Q96F24/180	O60941	Dystrobrevin beta (DTN-B) (Beta-dystrobrevin)	Q9Y3Y2/157	Q9BQI6	SMC5-SMC6 complex localization factor protein 1 (Ankyrin repeat domain-containing protein 32) (BRCT domain-containing protein 1) (Smc5/6 localization factor 1)	Q13151/195	Q9P227	Q99700	Q9UKZ1	P85298
Q96NE9/540	Q71UI9	Histone H2A.V (H2A.F/Z) (H2A.Z variant histone 2)	Q9Y3Y2/159	Q9NRD0	F-box only protein 8 (F-box/SEC7 protein FBS)	Q13151/198	Q9BXP5	Q13509	Q3ZCM7	Q13075
Q99832/541	P42167	Lamina-associated polypeptide 2, isoforms beta/gamma (Thymopoietin, isoforms beta/gamma) (TP beta/gamma) (Thymopoietin-related peptide isoforms beta/gamma) (TPRP isoforms beta/gamma) [Cleaved into: Thymopoietin (TP) (Splenin); Thymopentin (TP5)]	Q9Y3Y2/164	Q9Y252	E3 ubiquitin-protein ligase RNF6 (EC 2.3.2.27)	Q13151/200	Q1KMD3	P62805	P49368	Q13275
Q9BV10/449	P63261	Actin, cytoplasmic 2 (EC 3.6.4.-) (Gamma-actin) [Cleaved into: Actin, cytoplasmic 2, N-terminally processed]	Q9Y3Y2/169	A2RUQ5	Uncharacterized protein TMEM132E-DT (TMEM132E divergent transcript)	Q14157/146	P0C1Z6	P51991	O14556	Q15842
Q9H553/7	Q0VDD8	Dynein axonemal heavy chain 14 (Axonemal beta dynein heavy chain 14) (Ciliary dynein heavy chain 14)	Q9Y3Y2/128	O15305	Phosphomannomutase 2 (PMM 2) (EC 5.4.2.8)	Q5T8P6/855	P33240	P49959	Q13838	Q6PB30
Q9NW82/573	Q5JTH9	RRP12-like protein	Q9Y3Y2/134	P54793	Arylsulfatase F (ASF) (EC 3.1.6.1)	Q5T8P6/857	P0CG12	O14979	Q96HC4	Q9C0D6
Q9NWH9/850	Q6T4P5	Phospholipid phosphatase-related protein type 3 (Inactive phospholipid phosphatase PLPPR3) (Lipid phosphate phosphatase-related protein type 3) (PAP-2-like protein 2) (Plasticity-related gene 2 protein) (PRG-2)	Q9Y3Y2/140	Q15075	Early endosome antigen 1 (Endosome-associated protein p162) (Zinc finger FYVE domain-containing protein 2)	Q6ZMQ8/122	Q13155	Q8WXI9	P58400	Q9Y2R2
Q9UFV3/7	Q86YP4	Transcriptional repressor p66-alpha (Hp66alpha) (GATA zinc finger domain-containing protein 2A)	Q9Y4Z0/109	Q5SNV9	Uncharacterized protein C1orf167	Q86V81/226	Q04724	Q14781	P09429	Q7Z5U6
Q9Y2Y6/33	Q96RP9	Elongation factor G, mitochondrial (EF-Gmt) (EC 3.6.5.-) (Elongation factor G 1, mitochondrial) (mEF-G 1) (Elongation factor G1) (hEFG1)	O14979/325	Q6UXD7	Solute carrier family 49 member A3 (Major facilitator superfamily domain-containing protein 7) (Myosin light polypeptide 5 regulatory protein) (MYL5)	Q86V81/217	Q04637	P33240	O95785	Q8TCU6
Q9Y2Y6/40	Q99698	Lysosomal-trafficking regulator (Beige homolog)	O14979/332	Q8N2C7	Protein unc-80 homolog	Q8NCA5/337	Q86YP4	Q14444	P68431	Q9H799
O15020/1917	Q9GZT4	Serine racemase (EC 5.1.1.18) (D-serine ammonia-lyase) (D-serine dehydratase) (EC 4.3.1.18) (L-serine ammonia-lyase) (L-serine dehydratase) (EC 4.3.1.17)	O14979/336	Q9C0B6	BMP/retinoic acid-inducible neural-specific protein 2 (DBCCR1-like protein 2)	Q8NCA5/341	Q8WXI9	Q15424	P23527	Q9H9J4
P0DMV8/469	Q9P203	BTB/POZ domain-containing protein 7	O14979/338	Q9C0D5	Protein TANC1 (Tetratricopeptide repeat, ankyrin repeat and coiled-coil domain-containing protein 1)	Q8TAP9/59	Q14781	Q9P0J7	Q71DI3	Q9NPG3
P23246/9	Q9P2N5	RNA-binding protein 27 (RNA-binding motif protein 27)	O14979/340	Q9NYK1	Toll-like receptor 7	Q92804/459	Q12830	P07197	Q93077	Q9UKL3
P55795/224	Q9Y224	RNA transcription, translation and transport factor protein (CLE7 homolog) (CLE) (hCLE)	O15061/49	Q9Y446	Plakophilin-3	Q92804/562	Q96PV6	Q8ND83	O15417	Q6ZSG2
P34931/471	Q9Y2H0	Disks large-associated protein 4 (DAP-4) (PSD-95/SAP90-binding protein 4) (SAP90/PSD-95-associated protein 4) (SAPAP-4)	O43516/54	O00267	Transcription elongation factor SPT5 (hSPT5) (DRB sensitivity-inducing factor 160 kDa subunit) (DSIF p160) (DRB sensitivity-inducing factor large subunit) (DSIF large subunit) (Tat-cotransactivator 1 protein) (Tat-CT1 protein)	Q9H2U1/47	Q15424	O43237	Q99497	Q8N8D1
P62280/132	O15062	Zinc finger and BTB domain-containing protein 5	O60506/504	O00401	Actin nucleation-promoting factor WASL (Neural Wiskott-Aldrich syndrome protein) (N-WASP)	Q9H2U1/50	Q9P0J7	Q14011	Q13885	Q9BQ39
P79522/83	P0DN76	deleted	O60506/510	O15371	Eukaryotic translation initiation factor 3 subunit D (eIF3d) (Eukaryotic translation initiation factor 3 subunit 7) (eIF-3-zeta) (eIF3 p66)	Q9NY12/8	P07197	Q8NAF0	P48739	Q9H5V9
Q13574/354	P16157	Ankyrin-1 (ANK-1) (Ankyrin-R) (Erythrocyte ankyrin)	O60506/512	O15523	ATP-dependent RNA helicase DDX3Y (EC 3.6.4.13) (DEAD box protein 3, Y-chromosomal)	Q9NY12/13	Q8ND83	O43251	P85037	P30530
Q2M2I3/317	P62829	Large ribosomal subunit protein uL14 (60S ribosomal protein L17) (60S ribosomal protein L23)	O60506/518	O43304	SEC14-like protein 5	Q9NY12/22	O43251	Q93015	Q96PU8	O43314
Q58FG1/171	Q01118	Sodium channel protein type 7 subunit alpha (Atypical sodium channel Nav2.1) (Nax channel) (Sodium channel protein type VII subunit alpha)	O60506/520	O43432	Eukaryotic translation initiation factor 4 gamma 3 (eIF-4-gamma 3) (eIF-4G 3) (eIF4G 3) (eIF-4-gamma II) (eIF4GII)	Q9NY12/180	Q9C0C2	O94906	O00148	P24557
Q7Z5J1/228	Q149M9	NACHT domain- and WD repeat-containing protein 1	P11940/432	O43809	Cleavage and polyadenylation specificity factor subunit 5 (Cleavage and polyadenylation specificity factor 25 kDa subunit) (CPSF 25 kDa subunit) (Cleavage factor Im complex 25 kDa subunit) (CFIm25) (Nucleoside diphosphate-linked moiety X motif 21) (Nudix motif 21) (Nudix hydrolase 21) (Pre-mRNA cleavage factor Im 68 kDa subunit)	Q9UN86/457	P79522	O43390	O60573	Q9H2K2
Q8IWN7/130	Q6ZMQ8	Serine/threonine-protein kinase LMTK1 (EC 2.7.11.1) (Apoptosis-associated tyrosine kinase) (AATYK) (Brain apoptosis-associated tyrosine kinase) (CDK5-binding protein) (Lemur tyrosine kinase 1) (p35-binding protein) (p35BP)	P14678/239	O43823	A-kinase anchor protein 8 (AKAP-8) (A-kinase anchor protein 95 kDa) (AKAP 95)	Q9Y2W1/74	Q8IVW6	Q96I24	P20700	O75351
Q8IWN7/136	Q96QD9	UAP56-interacting factor (Forty-two-three domain-containing protein 1) (Protein 40-2-3)	P19338/666	O43896	Kinesin-like protein KIF1C	Q9Y2W1/78	Q9NYP3	Q9Y2W1	Q5H9F3	Q3YEC7
Q8IX15/502	Q9Y5B9	FACT complex subunit SPT16 (Chromatin-specific transcription elongation factor 140 kDa subunit) (FACT 140 kDa subunit) (FACTp140) (Facilitates chromatin transcription complex subunit SPT16) (hSPT16)	P19338/670	O60318	Germinal-center associated nuclear protein (GANP) (EC 2.3.1.48) (80 kDa MCM3-associated protein) (MCM3 acetylating protein) (MCM3AP) (EC 2.3.1.-) (MCM3 acetyltransferase)	Q9Y4Z0/102	Q9HCD6	Q9NYP3	Q9NQ92	Q8TDR0
Q8IZ69/564	P21359	Neurofibromin (Neurofibromatosis-related protein NF-1) [Cleaved into: Neurofibromin truncated]	P22087/34	O75628	GTP-binding protein REM 1 (GTPase-regulating endothelial cell sprouting) (Rad and Gem-like GTP-binding protein 1)	Q9Y4Z0/88	O43516	O43516	P60709	Q9GZX5
Q8N684/227	Q16363	Laminin subunit alpha-4 (Laminin-14 subunit alpha) (Laminin-8 subunit alpha) (Laminin-9 subunit alpha)	P22087/36	O94913	Pre-mRNA cleavage complex 2 protein Pcf11 (Pre-mRNA cleavage complex II protein Pcf11)	Q9Y4Z0/90	Q93015	P52597	Q9NUD5	P20941
Q8TDP1/128	Q6UB35	Monofunctional C1-tetrahydrofolate synthase, mitochondrial (EC 6.3.4.3) (Formyltetrahydrofolate synthetase)	P22087/41	O95104	SR-related and CTD-associated factor 4 (CTD-binding SR-like protein RA4) (Splicing factor, arginine/serine-rich 15)	Q9Y4Z0/115	Q5PRF9	P51116	P50750	Q8IYB3
Q96FI4/205	Q92817	Envoplakin (210 kDa cornified envelope precursor protein) (210 kDa paraneoplastic pemphigus antigen) (p210)	P22626/203	O95817	BAG family molecular chaperone regulator 3 (BAG-3) (Bcl-2-associated athanogene 3) (Bcl-2-binding protein Bis) (Docking protein CAIR-1)	Q9Y4Z0/117	O00571	Q9BZZ5	O95429	Q8NCX0
Q96QZ7/150	Q96E39	RNA binding motif protein, X-linked-like-1 (Heterogeneous nuclear ribonucleoprotein G-like 1)	P31513/223	P08670	Vimentin	Q9Y4Z0/125	Q13227	Q9H2P0	P52272	P25789
Q9H1B5/107	Q9BXS0	Collagen alpha-1(XXV) chain (Alzheimer disease amyloid-associated protein) (AMY) (CLAC-P) [Cleaved into: Collagen-like Alzheimer amyloid plaque component (CLAC)]	P31942/121	P10070	Zinc finger protein GLI2 (GLI family zinc finger protein 2) (Tax helper protein)	O43390/532	Q8WUM4	Q8NFD5	Q96EK4	P61006
Q9NRD8/1492	O00267	Transcription elongation factor SPT5 (hSPT5) (DRB sensitivity-inducing factor 160 kDa subunit) (DSIF p160) (DRB sensitivity-inducing factor large subunit) (DSIF large subunit) (Tat-cotransactivator 1 protein) (Tat-CT1 protein)	P35612/451	P16989	Y-box-binding protein 3 (Cold shock domain-containing protein A) (DNA-binding protein A) (Single-strand DNA-binding protein NF-GMB)	P22087/21	O15164	Q9Y4E5	P14174	Q13363
Q9Y277/252	O00401	Actin nucleation-promoting factor WASL (Neural Wiskott-Aldrich syndrome protein) (N-WASP)	P51114/453	P18583	Protein SON (Bax antagonist selected in saccharomyces 1) (BASS1) (Negative regulatory element-binding protein) (NRE-binding protein) (Protein DBP-5) (SON3)	P35637/242	Q9UPN9	Q9H8H2	P51571	Q5VTT5
A6NGE7/101	O00512	B-cell CLL/lymphoma 9 protein (B-cell lymphoma 9 protein) (Bcl-9) (Protein legless homolog)	P51114/455	P20290	Transcription factor BTF3 (Nascent polypeptide-associated complex subunit beta) (NAC-beta) (RNA polymerase B transcription factor 3)	Q00839/787	Q8NFD5	Q96PV6	Q02878	Q9BYC8
O00750/315	O00562	Membrane-associated phosphatidylinositol transfer protein 1 (Drosophila retinal degeneration B homolog) (Phosphatidylinositol transfer protein, membrane-associated 1) (PITPnm 1) (Pyk2 N-terminal domain-interacting receptor 2) (NIR-2)	P51114/459	P21917	D(4) dopamine receptor (D(2C) dopamine receptor) (Dopamine D4 receptor)	Q12905/16	Q9Y4E5	P14618	Q9UMX0	A7E2Y1
Q05925/144	O15523	ATP-dependent RNA helicase DDX3Y (EC 3.6.4.13) (DEAD box protein 3, Y-chromosomal)	P62633/25	P38432	Coilin (p80-coilin)	Q12905/12	Q9H8H2	Q96CU9	O43684	O60384
Q13426/7	O43896	Kinesin-like protein KIF1C	Q01844/494	P48634	Protein PRRC2A (HLA-B-associated transcript 2) (Large proline-rich protein BAT2) (Proline-rich and coiled-coil-containing protein 2A) (Protein G2)	Q13242/98	Q92843	Q96SI9	O14654	O60784
Q8IVF4/3154	O75628	GTP-binding protein REM 1 (GTPase-regulating endothelial cell sprouting) (Rad and Gem-like GTP-binding protein 1)	Q07955/109	P49247	Ribose-5-phosphate isomerase (EC 5.3.1.6) (Phosphoriboisomerase)	Q14444/690	Q9NX05	O60506	Q03252	Q12816
Q9UKV5/511	O75962	Triple functional domain protein (EC 2.7.11.1) (PTPRF-interacting protein)	Q08211/1242	P51116	RNA-binding protein FXR2 (FXR2P) (FMR1 autosomal homolog 2)	Q14444/695	Q96I24	Q6FI13	P13073	Q13002
O94842/481	O95817	BAG family molecular chaperone regulator 3 (BAG-3) (Bcl-2-associated athanogene 3) (Bcl-2-binding protein Bis) (Docking protein CAIR-1)	Q14103/282	P51610	Host cell factor 1 (HCF) (HCF-1) (C1 factor) (CFF) (VCAF) (VP16 accessory protein) [Cleaved into: HCF N-terminal chain 1; HCF N-terminal chain 2; HCF N-terminal chain 3; HCF N-terminal chain 4; HCF N-terminal chain 5; HCF N-terminal chain 6; HCF C-terminal chain 1; HCF C-terminal chain 2; HCF C-terminal chain 3; HCF C-terminal chain 4; HCF C-terminal chain 5; HCF C-terminal chain 6]	Q32P51/194	Q13509	P18583	Q71U36	Q16667
P08912/251	P16989	Y-box-binding protein 3 (Cold shock domain-containing protein A) (DNA-binding protein A) (Single-strand DNA-binding protein NF-GMB)	Q15056/19	P53667	LIM domain kinase 1 (LIMK-1) (EC 2.7.11.1)	Q5BKZ1/200	P05783	Q6VMQ6	O60749	Q7Z745
P08912/255	P19338	Nucleolin (Protein C23)	Q68DC2/686	P55795	Heterogeneous nuclear ribonucleoprotein H2 (hnRNP H2) (FTP-3) (Heterogeneous nuclear ribonucleoprotein H') (hnRNP H') [Cleaved into: Heterogeneous nuclear ribonucleoprotein H2, N-terminally processed]	Q5BKZ1/202	Q96PC5	P38432	P78344	Q8HWS3
Q32P51/284	P20290	Transcription factor BTF3 (Nascent polypeptide-associated complex subunit beta) (NAC-beta) (RNA polymerase B transcription factor 3)	Q69YN4/1773	P56545	C-terminal-binding protein 2 (CtBP2)	Q5BKZ1/204	Q9UQ35	Q92843	Q14807	Q8TEW6
Q32P51/194	P26583	High mobility group protein B2 (High mobility group protein 2) (HMG-2)	Q69YN4/1775	P79522	Proline-rich protein 3 (MHC class I region proline-rich protein CAT56)	Q5BKZ1/235	Q96F45	P33991	P06748	Q96HI0
P12270/2111	P31942	Heterogeneous nuclear ribonucleoprotein H3 (hnRNP H3) (Heterogeneous nuclear ribonucleoprotein 2H9) (hnRNP 2H9)	Q69YN4/1793	Q00587	Cdc42 effector protein 1 (Binder of Rho GTPases 5) (Serum protein MSE55)	Q8NC51/373	Q8NI36	Q9NX05	P61604	Q96LA5
P23246/695	P36578	Large ribosomal subunit protein uL4 (60S ribosomal protein L1) (60S ribosomal protein L4)	Q7L591/12	Q01081	Splicing factor U2AF 35 kDa subunit (U2 auxiliary factor 35 kDa subunit) (U2 small nuclear RNA auxiliary factor 1) (U2 snRNP auxiliary factor small subunit)	Q8NC51/172	P48382	Q92576	Q9NRF2	Q9HAQ2
P31512/547	P43121	Cell surface glycoprotein MUC18 (Cell surface glycoprotein P1H12) (Melanoma cell adhesion molecule) (Melanoma-associated antigen A32) (Melanoma-associated antigen MUC18) (S-endo 1 endothelial-associated antigen) (CD antigen CD146)	Q86V81/58	Q01804	OTU domain-containing protein 4 (EC 3.4.19.12) (HIV-1-induced protein HIN-1)	Q8NC51/175	Q9NYJ8	Q69YN4	O00483	Q9NRI5
P46783/158	P48634	Protein PRRC2A (HLA-B-associated transcript 2) (Large proline-rich protein BAT2) (Proline-rich and coiled-coil-containing protein 2A) (Protein G2)	Q86V81/197	Q14137	Ribosome biogenesis protein BOP1 (Block of proliferation 1 protein)	Q8NC51/177	Q9BUT9	Q9UQ35	Q8TDN4	Q9Y3T9
P51610/855	P49792	E3 SUMO-protein ligase RanBP2 (EC 2.3.2.-) (358 kDa nucleoporin) (Nuclear pore complex protein Nup358) (Nucleoporin Nup358) (Ran-binding protein 2) (RanBP2) (p270)	Q8TBZ8/61	Q14498	RNA-binding protein 39 (CAPER alpha) (CAPERalpha) (Hepatocellular carcinoma protein 1) (RNA-binding motif protein 39) (RNA-binding region-containing protein 2) (Splicing factor HCC1)	Q8NC51/181	Q5BJH7	Q8IVW6	Q2QGD7	P29122
P61978/299	P57740	Nuclear pore complex protein Nup107 (107 kDa nucleoporin) (Nucleoporin Nup107)	Q8TBZ8/64	Q14686	Nuclear receptor coactivator 6 (Activating signal cointegrator 2) (ASC-2) (Amplified in breast cancer protein 3) (Cancer-amplified transcriptional coactivator ASC-2) (Nuclear receptor coactivator RAP250) (NRC RAP250) (Nuclear receptor-activating protein, 250 kDa) (Peroxisome proliferator-activated receptor-interacting protein) (PPAR-interacting protein) (PRIP) (Thyroid hormone receptor-binding pr…	Q92804/498	Q9P2D1	Q9Y2W2	Q86YR5	P38435
P62318/110	P60507	Endogenous retrovirus group FC1 Env polyprotein (Envelope polyprotein) (Fc1env) (HERV-F(c)1_Xq21.33 provirus ancestral Env polyprotein) (HERV-Fc1env) [Cleaved into: Surface protein (SU); Transmembrane protein (TM)]	Q8TE49/922	Q15020	Squamous cell carcinoma antigen recognized by T-cells 3 (SART-3) (Tat-interacting protein of 110 kDa) (Tip110) (p110 nuclear RNA-binding protein)	Q92804/505	O15446	P05783	Q99798	P60827
Q07666/331	P68104	Elongation factor 1-alpha 1 (EF-1-alpha-1) (EC 3.6.5.-) (Elongation factor Tu) (EF-Tu) (Eukaryotic elongation factor 1 A-1) (eEF1A-1) (Leukocyte receptor cluster member 7)	Q8TE49/925	Q15654	Thyroid receptor-interacting protein 6 (TR-interacting protein 6) (TRIP-6) (Opa-interacting protein 1) (OIP-1) (Zyxin-related protein 1) (ZRP-1)	Q92945/413	Q8IWI9	O15164	Q6PIY7	Q9P218
Q13155/26	P83369	U7 snRNA-associated Sm-like protein LSm11	Q8WWM7/417	Q15717	ELAV-like protein 1 (Hu-antigen R) (HuR)	Q99729/250	Q9HAH7	Q96T58	P33993	P21580
Q14151/842	Q00587	Cdc42 effector protein 1 (Binder of Rho GTPases 5) (Serum protein MSE55)	Q92734/385	Q4KMQ1	Taperin	Q99729/253	Q9H7S9	P07910	Q14257	P22413
Q15020/906	Q01081	Splicing factor U2AF 35 kDa subunit (U2 auxiliary factor 35 kDa subunit) (U2 small nuclear RNA auxiliary factor 1) (U2 snRNP auxiliary factor small subunit)	Q92804/406	Q5JSZ5	Protein PRRC2B (HLA-B-associated transcript 2-like 1) (Proline-rich coiled-coil protein 2B)	Q9ULX6/171	Q14527	P49247	Q9Y4B4	P30305
Q502W6/792	Q01804	OTU domain-containing protein 4 (EC 3.4.19.12) (HIV-1-induced protein HIN-1)	Q92804/467	Q5JVS0	Intracellular hyaluronan-binding protein 4 (IHABP-4) (IHABP4) (Hyaluronan-binding protein 4) (Ki-1/57 intracellular antigen)	Q9Y3X0/135	Q9NUL3	Q96HA1	P62826	Q96RL1
Q5BKZ1/235	Q12870	Transcription factor 15 (TCF-15) (Class A basic helix-loop-helix protein 40) (bHLHa40) (Paraxis) (Protein bHLH-EC2)	Q9BTD8/158	Q5TC82	Roquin-1 (Roquin) (EC 2.3.2.27) (RING finger and C3H zinc finger protein 1) (RING finger and CCCH-type zinc finger domain-containing protein 1) (RING finger protein 198)	O75525/204	O75376	O43823	Q15084	Q9ULL8
Q6NUI6/381	Q15654	Thyroid receptor-interacting protein 6 (TR-interacting protein 6) (TRIP-6) (Opa-interacting protein 1) (OIP-1) (Zyxin-related protein 1) (ZRP-1)	Q9H307/54	Q63ZY3	KN motif and ankyrin repeat domain-containing protein 2 (Ankyrin repeat domain-containing protein 25) (Matrix-remodeling-associated protein 3) (SRC-1-interacting protein) (SIP) (SRC-interacting protein) (SRC1-interacting protein)	O75525/195	P10070	Q96F45	P51532	H0YL70
Q6ZRT6/253	Q15717	ELAV-like protein 1 (Hu-antigen R) (HuR)	Q9ULH4/335	Q6N021	Methylcytosine dioxygenase TET2 (EC 1.14.11.80)	P61978/287	P37802	Q8WUF5	Q6NSJ2	A0A024R2A6
Q8NDW8/281	Q32M45	Anoctamin-4 (Transmembrane protein 16D)	O15016/938	Q6P2H3	Centrosomal protein of 85 kDa (Cep85) (Coiled-coil domain-containing protein 21)	Q01844/455	Q8WXX7	Q9H3H3	P09874	Q71RA9
Q96N64/692	Q68CJ6	Nuclear GTPase SLIP-GC (EC 3.6.1.-) (Speckled-like pattern in the germinal center)	O95294/232	Q6PK04	Coiled-coil domain-containing protein 137	Q13435/222	Q96HA1	Q13243	P78527	Q5R363
Q96SF7/307	Q6P158	Putative ATP-dependent RNA helicase DHX57 (EC 3.6.4.13) (DEAH box protein 57)	O95294/238	Q6U949	Putative insulin-like growth factor 2 antisense gene protein (IGF2 antisense RNA 1) (IGF2 antisense gene protein 1) (PEG8/IGF2AS protein) (Putative insulin-like growth factor 2 antisense gene protein 1) (IGF2-AS1)	P14678/236	Q6EEV4	Q63ZY3	O60763	C9JWU6
Q96SF7/309	Q6P2H3	Centrosomal protein of 85 kDa (Cep85) (Coiled-coil domain-containing protein 21)	P0C1H6/51	Q86TB9	Protein PAT1 homolog 1 (PAT1-like protein 1) (Protein PAT1 homolog b) (Pat1b) (hPat1b)	P22087/70	Q9H0E3	O14686	A4D1U4	A0A024R781
Q99590/813	Q6Q788	Apolipoprotein A-V (Apo-AV) (ApoA-V) (Apolipoprotein A5) (Regeneration-associated protein 3)	P30307/386	Q86UU0	B-cell CLL/lymphoma 9-like protein (B-cell lymphoma 9-like protein) (BCL9-like protein) (Protein BCL9-2)	P22087/72	Q15637	Q96EP5	Q02978	A0A024R0Q5
Q9H307/56	Q7Z6G3	N-terminal EF-hand calcium-binding protein 2 (EF-hand calcium-binding protein 2) (Neuronal calcium-binding protein 2) (Synaptotagmin-interacting protein 2) (Stip-2)	P35637/377	Q8NAF0	Zinc finger protein 579	P31943/217	Q8IZ40	P48382	Q9P0J0	A0A024R4Q5
Q9UPN9/515	Q86XZ4	Spermatogenesis-associated serine-rich protein 2 (Serine-rich spermatocytes and round spermatid 59 kDa protein) (p59scr)	P35637/383	Q8WUM0	Nuclear pore complex protein Nup133 (133 kDa nucleoporin) (Nucleoporin Nup133)	P61978/256	O76041	O60493	P54577	A0A087WUE4
O00182/87	Q8IVT2	Mitotic interactor and substrate of PLK1 (Mitotic spindle positioning protein)	P35637/386	Q8WX93	Palladin (SIH002) (Sarcoma antigen NY-SAR-77)	P61978/258	A0AV96	Q9H7S9	P35579	Q59GE4
O76031/236	Q8IZT6	Abnormal spindle-like microcephaly-associated protein (Abnormal spindle protein homolog) (Asp homolog)	P35637/388	Q92576	PHD finger protein 3	P62314/98	P49756	Q14498	Q8IWD4	A0A0A0MT28
P06733/179	Q8TAP9	M-phase-specific PLK1-interacting protein (TTD non-photosensitive 1 protein)	P35637/487	Q96BH1	E3 ubiquitin-protein ligase RNF25 (EC 2.3.2.27) (RING finger protein 25) (RING finger protein AO7)	Q86U42/259	P52597	Q8TDN6	Q9UBC1	A0A024RDJ3
P07437/86	Q8WUM4	Programmed cell death 6-interacting protein (PDCD6-interacting protein) (ALG-2-interacting protein 1) (ALG-2-interacting protein X) (Hp95)	P35637/491	Q96E39	RNA binding motif protein, X-linked-like-1 (Heterogeneous nuclear ribonucleoprotein G-like 1)	Q86U42/263	P62304	P35232	C9JLR9	A0A024RA85
P18669/191	Q8WX93	Palladin (SIH002) (Sarcoma antigen NY-SAR-77)	P35637/495	Q96T58	Msx2-interacting protein (SMART/HDAC1-associated repressor protein) (SPEN homolog)	Q86V81/56	Q13748	O76041	O43347	A0A087X0H9
P38159/185	Q8WXX0	Dynein axonemal heavy chain 7 (Axonemal beta dynein heavy chain 7) (Ciliary dynein heavy chain 7) (Dynein heavy chain-like protein 2) (hDHC2)	P35637/498	Q9BRL6	Serine/arginine-rich splicing factor 8 (Pre-mRNA-splicing factor SRP46) (Splicing factor SRp46) (Splicing factor, arginine/serine-rich 2B)	Q86XZ4/449	Q15149	Q5QP82	Q92686	A4LAA3
P38159/187	Q92797	Symplekin	P35637/503	Q9BTC0	Death-inducer obliterator 1 (DIO-1) (hDido1) (Death-associated transcription factor 1) (DATF-1)	O60506/496	Q5T6F2	Q96PC5	P52298	A0A024RDE5
Q03923/108	Q96SZ5	2-aminoethanethiol dioxygenase (EC 1.13.11.19) (Cysteamine dioxygenase)	Q00839/720	Q9BV68	E3 ubiquitin-protein ligase RNF126 (EC 2.3.2.27) (RING finger protein 126)	O60506/498	Q75N03	Q12888	Q8TDC3	B7Z3F2
Q8TEW0/876	Q9BRK4	Leucine zipper putative tumor suppressor 2 (hLZTS2) (Protein LAPSER1)	Q00839/727	Q9BW19	Kinesin-like protein KIFC1 (Kinesin-like protein 2) (Kinesin-related protein HSET)	O60506/501	P0DI83	Q9P2D1	O95425	A8K180
Q8WWM7/414	Q9BTC0	Death-inducer obliterator 1 (DIO-1) (hDido1) (Death-associated transcription factor 1) (DATF-1)	Q13310/442	Q9BYN0	Sulfiredoxin-1 (EC 1.8.98.2)	P09038/124	Q8TDN6	O14776	Q8WYH8	B2R7W4
Q8WXH2/563	Q9BUQ8	Probable ATP-dependent RNA helicase DDX23 (EC 3.6.4.13) (100 kDa U5 snRNP-specific protein) (DEAD box protein 23) (PRP28 homolog) (U5-100kD)	Q13310/454	Q9BZL6	Serine/threonine-protein kinase D2 (EC 2.7.11.13) (nPKC-D2)	P0DN76/211	O43861	A0AV96	Q9UDT6	Q59GL1
Q96CW1/40	Q9BYN0	Sulfiredoxin-1 (EC 1.8.98.2)	Q13310/459	Q9C086	INO80 complex subunit B (High mobility group AT-hook 1-like 4) (IES2 homolog) (hIes2) (PAP-1-associated protein 1) (PAPA-1) (Zinc finger HIT domain-containing protein 4)	P62633/30	O75676	Q9NUL3	Q9Y5U2	H0YB75
Q9H6K5/260	Q9C0C2	182 kDa tankyrase-1-binding protein	Q69YN4/1622	Q9H069	Dynein regulatory complex subunit 3 (Leucine-rich repeat-containing protein 48)	Q05925/141	Q5TGY3	Q86WJ1	P0CG39	I3L137
O00571/93	Q9H0C5	BTB/POZ domain-containing protein 1 (Hepatitis C virus NS5A-transactivated protein 8) (HCV NS5A-transactivated protein 8)	Q69YN4/1624	Q9H0D6	5'-3' exoribonuclease 2 (EC 3.1.13.-) (DHM1-like protein) (DHP protein)	P62805/24	Q92925	Q5PRF9	P14866	H7BZ67
O15034/565	Q9H0D6	5'-3' exoribonuclease 2 (EC 3.1.13.-) (DHM1-like protein) (DHP protein)	Q69YN4/1626	Q9NW82	WD repeat-containing protein 70	Q8WWM7/361	O60293	O75525	Q12904	Q3ZCS4
O60941/407	Q9H0E3	Histone deacetylase complex subunit SAP130 (130 kDa Sin3-associated polypeptide) (Sin3-associated polypeptide p130)	Q8TBY8/182	Q9NYL2	Mitogen-activated protein kinase kinase kinase 20 (EC 2.7.11.25) (Human cervical cancer suppressor gene 4 protein) (HCCS-4) (Leucine zipper- and sterile alpha motif-containing kinase) (MLK-like mitogen-activated protein triple kinase) (Mitogen-activated protein kinase kinase kinase MLT) (Mixed lineage kinase 7) (Mixed lineage kinase-related kinase) (MLK-related kinase) (MRK) (Sterile alpha motif-…	Q14444/698	P62495	Q14527	Q9UJX5	Q96RK1
P09651/336	Q9H6F5	Coiled-coil domain-containing protein 86 (Cytokine-induced protein with coiled-coil domain)	Q8TD16/406	Q9P1A2	Putative serine/threonine-protein phosphatase 4 regulatory subunit 1-like	P63162/236	Q99959	Q5BJH7	Q16637	A0A024R0N7
Q71UI9/23	Q9NP31	SH2 domain-containing protein 2A (SH2 domain-containing adapter protein) (T cell-specific adapter protein) (TSAd) (VEGF receptor-associated protein)	Q92615/461	Q9P1Y5	Calmodulin-regulated spectrin-associated protein 3 (Protein Nezha)	P17844/502	Q9Y6Q9	Q9BTD8	P62917	A0A024R102
P63162/147	Q9NQS1	Cell death regulator Aven	A6NLJ0/192	Q9UIL4	Kinesin-like protein KIF25 (Kinesin-like protein 3)	P19338/691	Q86WJ1	Q15596	Q6ZW31	A0A024R1K8
P23246/7	Q9NXG2	THUMP domain-containing protein 1	B2RD01/78	Q9Y4H2	Insulin receptor substrate 2 (IRS-2)	P19338/694	Q8N726	Q04726	P06454	B3KMC9
P35637/216	Q9UJK0	18S rRNA aminocarboxypropyltransferase (EC 2.5.1.157) (20S S rRNA accumulation protein 3 homolog) (HsTsr3)	O14686/2903	A0A087WTT1	Polyadenylate-binding protein (PABP)	Q69YN4/1723	Q96HR8	Q9Y3I1	Q9NUQ3	Q6IQ30
P38159/107	Q9Y4H2	Insulin receptor substrate 2 (IRS-2)	O43390/524	A0A087WUK2	Heterogeneous nuclear ribonucleoprotein D like (Heterogeneous nuclear ribonucleoprotein D-like, isoform CRA_b)	Q5VT52/1117	P84103	O95628	P08621	Q53GF0
P42167/373	Q9Y580	RNA-binding protein 7 (RNA-binding motif protein 7)	O43390/526	A0A087WZX0	BCL9 like	Q96QC0/693	Q14344	O75376	O43824	B3KUJ0
P63261/62	Q9Y5S2	Serine/threonine-protein kinase MRCK beta (EC 2.7.11.1) (CDC42-binding protein kinase beta) (CDC42BP-beta) (DMPK-like beta) (Myotonic dystrophy kinase-related CDC42-binding kinase beta) (MRCK beta) (Myotonic dystrophy protein kinase-like beta)	O43390/509	A0A0A0MRA5	Heterogeneous nuclear ribonucleoprotein U like 1	Q96QC0/705	Q6UXV0	Q9BUT9	Q9Y6K1	A0A024R7M6
P67809/199	A0A087WTT1	Polyadenylate-binding protein (PABP)	O43390/516	A0A0A0MRN4	DBIRD complex subunit ZNF326 (Zinc finger protein 326)	Q96QC0/707	Q6VMQ6	Q99959	P07900	Q59GJ0
Q07666/43	A0A0A0MRA5	Heterogeneous nuclear ribonucleoprotein U like 1	O43390/518	A0A0A0MSA7	Eukaryotic translation initiation factor 4 gamma 3	Q9BZZ5/507	Q8NFW8	Q9Y3X0	P61081	B4E1K8
Q0VDD8/4	A0A0A6YYC7	HCG2042749, isoform CRA_d (Protein ZFP91-CNTF)	O43390/546	A0A0A6YYC7	HCG2042749, isoform CRA_d (Protein ZFP91-CNTF)	Q9BZZ5/510	P05423	P37802	O95793	D3DS77
Q0VDD8/12	A0A0D9SG39	R3H domain and coiled-coil containing 1	O43390/554	A0A0C4DGA6	Helicase like transcription factor (SWI/SNF related, matrix associated, actin dependent regulator of chromatin, subfamily a, member 3, isoform CRA_c)	Q9C0J8/1106	Q8IVT2	P15880	Q13148	Q5SQS7
Q14103/278	A0A1W2PP35	Heterogeneous nuclear ribonucleoprotein U	O43390/556	A0A0C4DGG8	Cell division cycle and apoptosis regulator 1	Q9Y2W1/91	Q96CU9	Q5JVS0	Q8NB15	P78317
Q14865/400	A0A2R8Y5G6	RNA helicase (EC 3.6.4.13)	O43390/559	A0A0C4DH07	Latent transforming growth factor beta binding protein 4	Q9Y2W1/101	P46100	Q9NYJ8	P54819	Q8NDZ9
Q5JTH9/1138	A0A2R8YFD9	Solute carrier family 4 member 11	O43390/562	A0A0D9SFI5	Ubiquitin associated protein 2	P61978/268	P55287	Q6PJG2	P60660	Q8N4L3
Q6T4P5/575	A0A669KB12	histone acetyltransferase (EC 2.3.1.48)	O43390/565	A0A0D9SG39	R3H domain and coiled-coil containing 1	P67809/199	Q9NWH9	Q9BX40	P00492	A0A024RBA3
Q86YP4/539	A0A6I8PIX7	Supervillin	O94761/8	A0A0G2JMZ6	Kinesin-like protein	P67809/200	P07910	Q6EEV4	P61247	L0R4W3
Q92945/413	A0JP02	PLEKHA5 protein	O94761/20	A0A0G2JNN3	Leukocyte receptor cluster member 8	Q01844/603	Q6PJG2	Q15459	Q9Y242	A0A024R6W2
Q96RP9/250	A8DN24	Ghrelin and obestatin prepropeptide (Ghrelin splice variant)	O95196/3	A0A1C7CYW6	RAB34, member RAS oncogene family	Q01844/607	Q8WUF5	O15446	Q9BRQ0	A0A0F7KYT8
Q99698/886	B4DEH8	Poly(A) binding protein nuclear 1 (cDNA FLJ57714, highly similar to Poly(A)-binding protein 2)	O95196/11	A0A1W2PP35	Heterogeneous nuclear ribonucleoprotein U	Q96AE4/361	Q8IXQ4	Q7Z6J9	O75400	B4DJ31
Q9GZT4/331	B9ZVR7	Striated muscle enriched protein kinase	P09651/218	A0A2R8Y7F4	Proline rich coiled-coil 2C	Q14103/344	P13535	Q9UPQ9	Q8NC96	A0A087WUF6
Q9P203/783	C9J3I2	Potassium channel modulatory factor 1	P11940/443	A0A2R8Y880	RB binding protein 6, ubiquitin ligase	Q9C0J8/1315	P68104	Q14966	P62258	O75027
Q9P281/757	C9JB04	WAS/WASL interacting protein family member 1	P63162/239	A0A3B3ITZ9	Thyroid hormone receptor associated protein 3	O00267/681	Q05639	Q15652	P34897	F8WB02
Q9P2N5/943	C9JRT7	Kelch domain containing 10	P22087/8	A0A494C179	Chromodomain helicase DNA binding protein 1 like	O00401/307	P54652	Q9UMN6	Q8N1G1	E9PHX7
Q9Y224/145	D6R9P3	Heterogeneous nuclear ribonucleoprotein A/B	P22087/15	A0A5F9ZHN2	ASXL transcriptional regulator 2	O15371/103	P41252	Q9Y3S1	P62753	Q9NXW9
Q9Y2H0/861	D6RIF6	SLAIN motif family member 2	P35637/244	A0A669KB12	histone acetyltransferase (EC 2.3.1.48)	O15523/615	B3KVR1	Q5TC82	Q96DT7	P04114
Q9Y3Y2/134	E7EPK0	LIM and calponin homology domains 1	P35637/248	A0A6I8PIX7	Supervillin	O43432/692	Q9H3H3	Q9HAH7	O15320	F8W7P8
O15062/142	E7EPN9	Proline rich coiled-coil 2C	P35637/251	B4DEH8	Poly(A) binding protein nuclear 1 (cDNA FLJ57714, highly similar to Poly(A)-binding protein 2)	O43809/15	Q24JQ7	P42356	Q14687	F5H156
P0DN76/211	E7EQV3	Polyadenylate-binding protein (PABP)	P35637/259	B5MCR8	Solute carrier family 30 (Zinc transporter), member 6, isoform CRA_b (Solute carrier family 30 member 6)	O43823/188	E7EWR4	Q86US8	P62306	Q8WY36
P16157/1434	E7EUU4	Eukaryotic translation initiation factor 4 gamma 1	P35637/485	B5MDQ6	Zinc finger protein 74	O43823/190	A8MUW5	Q5JSZ5	Q71RC2	O60566
P51114/386	E9PP44	Protein phosphatase, Mg2+/Mn2+ dependent 1A	P38159/185	B7Z645	Heterogeneous nuclear ribonucleoprotein Q (Synaptotagmin binding cytoplasmic RNA interacting protein) (Synaptotagmin binding, cytoplasmic RNA interacting protein, isoform CRA_b)	O43896/958	B4DXZ6	P84103	Q9NQH7	Q8N715
P51610/1219	E9PPJ0	Splicing factor 3b subunit 2	P42261/861	B7Z7P8	Eukaryotic peptide chain release factor subunit 1	O43896/1041	F5H4D6	Q9NSV4	Q92522	Q8NC81
P62829/6	F8WFC6	Large 60S subunit nuclear export GTPase 1	P42356/7	B7Z8Z7	RNA-binding protein 47 (RNA-binding motif protein 47)	O94913/864	B7Z4B8	P17844	Q14978	P31944
Q01118/1306	G3V599	MIA SH3 domain ER export factor 2	P43007/69	C9J3I2	Potassium channel modulatory factor 1	O94913/890	F8VZY9	Q5T5U3	P04908	C9JRI6
Q07283/958	H0Y2S9	Myosin phosphatase Rho interacting protein	P49959/572	C9JB04	WAS/WASL interacting protein family member 1	O94913/877	Q5VW27	Q15637	Q9Y618	B4DFI3
Q14103/344	H0Y7V4	Dynein axonemal heavy chain 8	P49959/574	C9JRT7	Kelch domain containing 10	O94913/903	P49792	O94913	Q12766	Q9BV73
Q149M9/665	H0YA96	Heterogeneous nuclear ribonucleoprotein D	P49959/576	D6R9H8	Poly(A) binding protein interacting protein 1	O94913/1104	Q9P2N5	Q5T2E6	Q86XP3	Q14746
Q16630/204	H0YBE7	Regulating synaptic membrane exocytosis 1	P49959/577	D6R9P3	Heterogeneous nuclear ribonucleoprotein A/B	O94913/1093	B7Z848	P46100	Q9HD15	E7EP14
Q6NUQ4/29	H0YH87	Ataxin 2	P49959/580	D6RAT4	CCHC-type zinc finger nucleic acid binding protein	O95104/917	F5H0H3	Q8IWI9	P67775	Q8TE73
Q6ZMQ8/122	H0YLB1	Interleukin 16	P49959/587	E7EPN9	Proline rich coiled-coil 2C	O95817/218	P49848	P10070	P40425	Q0Z7S8
Q86V81/226	H3BNC0	Protein arginine methyltransferase 7	P51991/226	E7EQV3	Polyadenylate-binding protein (PABP)	P08670/64	B4DZC3	Q13227	Q9P2K5	E9PF02
Q96AE4/363	H3BQQ2	deleted	P53355/332	E7EUU4	Eukaryotic translation initiation factor 4 gamma 1	P08670/45	O14497	Q8IZ40	Q96B36	Q6ZUX3
Q96QD9/7	H3BQZ7	HCG2044799 (HNRNPUL2-BSCL2 readthrough (NMD candidate))	P61978/247	E9PGB1	C-terminal binding protein 1	P12270/2111	Q09472	A8K8P3	O43852	O95954
Q9Y3Y2/164	H7BY36	EWS RNA binding protein 1	P98179/101	E9PK91	BCL2 associated transcription factor 1	P16989/331	Q96GM5	O60243	Q9H6R0	Q495W5
Q9Y4Z0/125	H7C0H8	Transmembrane protein 214	Q01844/563	E9PPJ0	Splicing factor 3b subunit 2	P16989/288	P42768	Q14686	P11021	A8MXD5
Q9Y5B9/1029	H7C2L4	Transformer 2 beta homolog	Q01844/565	E9PQA4	Nuclear RNA export factor 1	P16989/327	O60493	Q5TGY3	P30041	E7ERR3
Q9Y5B9/1033	H7C491	Zinc finger AN1-type containing 2B	Q01844/500	F5GXF5	Bromodomain PHD finger transcription factor	P16989/326	P55265	Q8NFW1	Q96FX7	P30479
P21359/914	I3L172	MAPK regulated corepressor interacting protein 2	Q01844/633	F5H296	Cytidine monophosphate N-acetylneuraminic acid synthetase	P16989/251	Q86TB9	Q8TDI0	Q8IVS2	P01570
P23246/541	J3KMX1	Nucleoporin 88	Q01844/636	F5H8A0	2'-phosphotransferase (EC 2.7.1.160)	P16989/103	Q01196	Q8WYL5	A1KXE4	Q2LD37
P23246/542	J3KP15	Serine and arginine rich splicing factor 2	Q07666/45	F8VV59	Nucleosome assembly protein 1 like 1	P16989/179	Q96EP5	Q9BTP6	Q562R1	F8WCP6
P61978/263	J3KRZ2	Dynein light intermediate chain	Q07666/52	F8VZ49	Heterogeneous nuclear ribonucleoprotein A1	P18583/968	Q15025	Q14157	P27482	Q8IXQ5
Q01844/614	J3KTA4	Probable ATP-dependent RNA helicase DDX5 (EC 3.6.4.13) (DEAD box protein 5)	Q12905/5	F8W726	Ubiquitin associated protein 2 like	P20290/13		Q6PK04	P27824	P59036
Q01844/518	J3QSX6	deleted	Q12905/7	F8W7U8	Double-strand break repair protein	P20290/15		Q8N726	Q9UBC3	Q9Y4F3
Q16363/8	M0QZ22	Sterile alpha motif domain containing 4B	Q12905/9	G3V599	MIA SH3 domain ER export factor 2	P22087/45		Q9H2Y7	Q9P2R3	Q32ZL2
Q16630/194	R9WNI0	Fragile X mental retardation 1	Q12905/2	G3V5F0	Pinin, desmosome associated protein	P22626/228		O15371	P35580	Q9NR99
Q6UB35/13	S4R331	Coiled-coil domain containing 12	Q13151/192	H0Y612	Tripartite motif containing 33	P22626/213		O43861	Q92499	A2RRP1
Q6UB35/14	U3KQU7	Component of oligomeric golgi complex 5	Q13151/195	H0Y6I7	deleted	P23246/242		P43366	Q9BXB5	P59047
Q92817/390	X6R700	Chromatin target of PRMT1	Q13151/198	H0YA96	Heterogeneous nuclear ribonucleoprotein D	P23246/693		Q13683	Q709C8	P35228
Q96E39/185	P08729	Keratin, type II cytoskeletal 7 (Cytokeratin-7) (CK-7) (Keratin-7) (K7) (Sarcolectin) (Type-II keratin Kb7)	Q13151/200	H0YBY5	Coiled-coil domain containing 69	P31942/129		Q5VT52	Q9H9A6	Q5VWM5
Q9BXS0/582	Q06787	Fragile X messenger ribonucleoprotein 1 (Fragile X messenger ribonucleoprotein) (FMRP) (Protein FMR-1)	Q13243/77	H0YDQ8	CREB regulated transcription coactivator 2	P31943/233		Q9H089	Q9H6A9	Q06323
Q9NRD0/193	Q86WR7	Proline and serine-rich protein 2	Q13243/80	H0YH87	Ataxin 2	P31943/224		P51813	Q8NEY1	P11217
A2RUQ5/110	Q8ND56	Protein LSM14 homolog A (Protein FAM61A) (Protein SCD6 homolog) (Putative alpha-synuclein-binding protein) (AlphaSNBP) (RNA-associated protein 55A) (hRAP55) (hRAP55A)	Q13243/82	H0YKH0	TLE family member 3, transcriptional corepressor	P35637/394		P55287	P08238	Q15274
O94759/420	Q96EV2	RNA-binding protein 33 (Proline-rich protein 8) (RNA-binding motif protein 33)	Q13310/530	H0YLB1	Interleukin 16	P35637/407		Q2V2M9	Q96PK6	Q8TDY2
P23246/242	Q9H074	Polyadenylate-binding protein-interacting protein 1 (PABP-interacting protein 1) (PAIP-1) (Poly(A)-binding protein-interacting protein 1)	Q14157/140	H3BQQ2	deleted	P38159/125		O60293	Q7Z6Z7	P35251
P23246/32	Q9Y520	Protein PRRC2C (BAT2 domain-containing protein 1) (HBV X-transactivated gene 2 protein) (HBV XAg-transactivated protein 2) (HLA-B-associated transcript 2-like 2) (Proline-rich and coiled-coil-containing protein 2C)	Q14157/142	H3BQZ7	HCG2044799 (HNRNPUL2-BSCL2 readthrough (NMD candidate))	P38159/164		P26368	P84090	Q8NHY2
P23246/581	B7ZAP0	Rab GTPase-activating protein 1-like, isoform 10	Q14157/146	H3BUF6	Ataxin 2 like	P38432/393		Q16540	Q96DH6	Q8TE82
P23246/583	O60870	DNA/RNA-binding protein KIN17 (Binding to curved DNA) (KIN, antigenic determinant of recA protein homolog)	Q14157/175	H7BY36	EWS RNA binding protein 1	P38432/350		Q8TDR2	P0C0S5	B7Z209
P35637/476	Q2T9K0	Transmembrane protein 44	Q14157/177	H7C093	Docking protein 1	P48634/1164		Q9H2U1	Q09028	P61011
Q8N2C7/1653	Q3KQU3	MAP7 domain-containing protein 1 (Arginine/proline-rich coiled-coil domain-containing protein 1) (Proline/arginine-rich coiled-coil domain-containing protein 1)	Q14157/179	H7C0H8	Transmembrane protein 214	P49247/42		P05423	Q9UGP4	Q96N46
Q8TDN2/332	Q7Z402	Transmembrane channel-like protein 7	Q14157/181	H7C0J3	Chromodomain helicase DNA binding protein 3	P49750/784		P0DI83	Q14152	E5RFK7
Q96B97/413	Q8N148	Olfactory receptor 6V1 (Olfactory receptor OR7-3)	Q2M329/351	H7C0N4	Splicing factor 1	P49750/758		P41229	P43243	Q96MT7
Q9BX63/999	Q92187	CMP-N-acetylneuraminate-poly-alpha-2,8-sialyltransferase (EC 2.4.3.-) (Alpha-2,8-sialyltransferase 8D) (Polysialyltransferase) (Polysialyltransferase-1) (Sialyltransferase 8D) (SIAT8-D) (Sialyltransferase St8Sia IV) (ST8SiaIV)	Q5T8P6/855	H7C207	deleted	P49750/831		Q12923	O60331	Q6ZSB9
Q9NQR7/626	Q99712	ATP-sensitive inward rectifier potassium channel 15 (Inward rectifier K(+) channel Kir1.3) (Inward rectifier K(+) channel Kir4.2) (Potassium channel, inwardly rectifying subfamily J member 15)	Q5T8P6/857	H7C2L4	Transformer 2 beta homolog	P49750/789		Q5JSH3	Q96RK0	O60315
	Q9BYH1	Seizure 6-like protein	Q6ZMQ8/122	H7C3A1	Arsenite-resistance protein 2	P49750/794		Q8NI29	P30086	E7EN37
O00267/696	O15541	E3 ubiquitin-protein ligase RNF113A (EC 2.3.2.27) (Cwc24 homolog) (RING finger protein 113A) (Zinc finger protein 183)	Q86V81/220	H7C491	Zinc finger AN1-type containing 2B	P49750/1041		Q9NS39	O00567	A6NC98
O00401/307	P07814	Bifunctional glutamate/proline--tRNA ligase (Bifunctional aminoacyl-tRNA synthetase) (Cell proliferation-inducing gene 32 protein) (Glutamatyl-prolyl-tRNA synthetase) [Includes: Glutamate--tRNA ligase (EC 6.1.1.17) (Glutamyl-tRNA synthetase) (GluRS); Proline--tRNA ligase (EC 6.1.1.15) (Prolyl-tRNA synthetase)]	Q86V81/224	H7C528	Polyhomeotic homolog 3	P49750/1527		Q6UXV0	Q14195	E5RH78
O00512/1254	P12111	Collagen alpha-3(VI) chain	Q86V81/226	I3L172	MAPK regulated corepressor interacting protein 2	P51116/434		Q12955	Q02880	Q8N8Q3
O00512/1260	Q14108	Lysosome membrane protein 2 (85 kDa lysosomal membrane sialoglycoprotein) (LGP85) (CD36 antigen-like 2) (Lysosome membrane protein II) (LIMP II) (Scavenger receptor class B member 2) (CD antigen CD36)	Q86V81/228	J3KP15	Serine and arginine rich splicing factor 2	P51116/432		Q14344	O43175	Q9Y6Z4
O00562/1211	Q58DX5	Inactive N-acetylated-alpha-linked acidic dipeptidase-like protein 2 (NAALADase L2)	Q86V81/217	J3KRI4	Dynein light intermediate chain	P51610/1219		Q27J81	O00716	B4DFK9
O15523/615	Q6X784	Zona pellucida-binding protein 2 (ZPBP-like protein)	Q86V81/20	J3KRZ2	Dynein light intermediate chain	P51610/504		Q6P2Q9	P05387	E7EX81
O43896/1072	Q7Z572	Spermatogenesis-associated protein 21	Q86V81/23	J3KTA4	Probable ATP-dependent RNA helicase DDX5 (EC 3.6.4.13) (DEAD box protein 5)	P51991/246		O95104	Q96IU2	Q7Z3K3
O43896/1041	Q7Z5D8	NANOG neighbor homeobox (Homeobox protein C14)	Q86V81/27	K4DIB9	LIM zinc-binding domain-containing protein	P51991/239		P13535	P42126	Q14677
O75628/203	Q8TED0	U3 small nucleolar RNA-associated protein 15 homolog	Q8IWX8/752	M0QZ22	Sterile alpha motif domain containing 4B	P55795/233		Q15788	Q70EL1	Q9NZ52
O75962/254	Q8WYP3	Ras and Rab interactor 2 (Ras association domain family 4) (Ras inhibitor JC265) (Ras interaction/interference protein 2)	Q8IWX8/756	M0R2U2	Fibrillarin	P56545/22		Q8TF62	Q9Y3C6	Q13492
O95817/90	Q96AN5	Transmembrane protein 143	Q8NCA5/337	Q5T3I3	NAD(P)H-hydrate epimerase (EC 5.1.99.6) (NAD(P)HX epimerase)	P62318/97		Q9NR12	P13639	O94979
P08670/12	Q96HL8	SH3 domain-containing YSC84-like protein 1	Q8NCA5/341	Q7Z3Z5	Mediator of RNA polymerase II transcription, subunit 12 homolog (Yeast), isoform CRA_e (TNRC11 protein)	P67809/185		O75306	O43707	P09234
P08670/71	Q96NR3	Patched domain-containing protein 1	Q8NCF5/19	R9WNI0	Fragile X mental retardation 1	P67809/186		Q5VTE0	P06737	Q92570
P08670/45	Q9BXY4	R-spondin-3 (Protein with TSP type-1 repeat) (hPWTSR) (Roof plate-specific spondin-3) (hRspo3) (Thrombospondin type-1 domain-containing protein 2)	Q8NCF5/22	U3KQK1	U6 snRNA-associated Sm-like protein LSm4	P98179/131		A0A024R1U4	P61026	IPI00646058
P09651/196	Q9H0W5	Coiled-coil domain-containing protein 8	Q8NCF5/28	X6R700	Chromatin target of PRMT1	Q00587/8		P62304	Q9NY65	Q02446
P09651/218	Q9NUD9	GPI mannosyltransferase 2 (EC 2.4.1.-) (GPI mannosyltransferase II) (GPI-MT-II) (Phosphatidylinositol-glycan biosynthesis class V protein) (PIG-V)	Q8TAP9/59	Q9BXP5	Serrate RNA effector molecule homolog (Arsenite-resistance protein 2)	Q01081/211		A0A024R9C1	Q96A72	Q5SZL2
P09651/352	Q9ULV0	Unconventional myosin-Vb	Q8TBC3/29	Q06787	Fragile X messenger ribonucleoprotein 1 (Fragile X messenger ribonucleoprotein) (FMRP) (Protein FMR-1)	Q08211/1265		Q9H5Z1	Q9NVM4	Q9UBV8
P09651/232	A2AJT9	BCLAF1 and THRAP3 family member 3	Q92804/459	Q96EP5	DAZ-associated protein 1 (Deleted in azoospermia-associated protein 1)	Q14137/5		E9PB61	Q709F0	Q96M27
P16989/331	P11473	Vitamin D3 receptor (VDR) (1,25-dihydroxyvitamin D3 receptor) (Nuclear receptor subfamily 1 group I member 1)	Q92804/562	Q9H074	Polyadenylate-binding protein-interacting protein 1 (PABP-interacting protein 1) (PAIP-1) (Poly(A)-binding protein-interacting protein 1)	Q14151/903		F4ZW66	Q9BXW7	Q2VIN3
P16989/330	P51648	Aldehyde dehydrogenase family 3 member A2 (EC 1.2.1.3) (EC 1.2.1.94) (Aldehyde dehydrogenase 10) (Fatty aldehyde dehydrogenase) (Microsomal aldehyde dehydrogenase)	Q96S90/66	Q6Y7W6	GRB10-interacting GYF protein 2 (PERQ amino acid-rich with GYF domain-containing protein 2) (Trinucleotide repeat-containing gene 15 protein)	Q14444/633		Q96BH1	Q04760	R372
P16989/251	P98161	Polycystin-1 (PC1) (Autosomal dominant polycystic kidney disease 1 protein)	Q9C0J8/1326	Q9UBB5	Methyl-CpG-binding domain protein 2 (Demethylase) (DMTase) (Methyl-CpG-binding protein MBD2)	Q14498/109		D6RAT4	O15370	Q9BPU5
P16989/103	Q17R31	Putative deoxyribonuclease TATDN3 (EC 3.1.21.-)	Q9C0J8/1330	P83369	U7 snRNA-associated Sm-like protein LSm11	Q14686/413		A0A024RAQ1	Q9P2E3	Q07244
P16989/179	Q6NUM6	S-adenosyl-L-methionine-dependent tRNA 4-demethylwyosine synthase TYW1B (EC 4.1.3.44) (Radical S-adenosyl methionine and flavodoxin domain-containing protein 2) (tRNA wybutosine-synthesizing protein 1 homolog B)	Q9C0J8/1334	O43237	Cytoplasmic dynein 1 light intermediate chain 2 (Dynein light intermediate chain 2, cytosolic) (LIC-2) (LIC53/55)	Q15020/906		A0A024RDF4	Q8WXE0	Q8N3B3
P19338/660	Q9NV66	S-adenosyl-L-methionine-dependent tRNA 4-demethylwyosine synthase TYW1 (EC 4.1.3.44) (Radical S-adenosyl methionine and flavodoxin domain-containing protein 1) (tRNA wybutosine-synthesizing protein 1 homolog) (tRNA-yW-synthesizing protein)	Q9H2U1/47	P15880	Small ribosomal subunit protein uS5 (40S ribosomal protein S2) (40S ribosomal protein S4) (Protein LLRep3)	Q15056/22		Q53F64	O15234	P43331
P19338/666	Q6UX72	UDP-GlcNAc:betaGal beta-1,3-N-acetylglucosaminyltransferase 9 (BGnT-9) (Beta-1,3-Gn-T9) (Beta-1,3-N-acetylglucosaminyltransferase 9) (Beta3Gn-T9) (EC 2.4.1.-)	Q9H2U1/50	Q9UKV3	Apoptotic chromatin condensation inducer in the nucleus (Acinus)	Q15654/179		A0A087WZV1	Q13330	Q15815
P20290/17	Q6ZVN7	Putative protein SEM1, isoform 2	Q9NY12/8	P08729	Keratin, type II cytoskeletal 7 (Cytokeratin-7) (CK-7) (Keratin-7) (K7) (Sarcolectin) (Type-II keratin Kb7)	Q15654/43		A0A024R4A0	Q8IY63
P20290/19	Q7RTR0	NACHT, LRR and PYD domains-containing protein 9 (Nucleotide-binding oligomerization domain protein 6) (PYRIN and NACHT-containing protein 12)	Q9NY12/13	H3BRQ4	LIM zinc-binding domain-containing protein	Q15654/205		B4E312	P62424
P22087/15	Q9H4G0	Band 4.1-like protein 1 (Erythrocyte membrane protein band 4.1-like 1) (Neuronal protein 4.1) (4.1N)	Q9NY12/22	Q8TF61	F-box only protein 41	Q15654/186		D3DQ69	Q9UP83
P22626/238	Q13151	Heterogeneous nuclear ribonucleoprotein A0 (hnRNP A0)	Q9NY12/169	Q8WXF1	Paraspeckle component 1 (Paraspeckle protein 1)	Q15717/217		A0A024RA61	Q13895
P23246/18	Q8WXF1	Paraspeckle component 1 (Paraspeckle protein 1)	Q9NY12/173	Q1W6H9	Protein FAM110C	Q5JSZ5/1297		A8K7F7	Q9BUB5
P26583/70	P68363	Tubulin alpha-1B chain (EC 3.6.5.-) (Alpha-tubulin ubiquitous) (Tubulin K-alpha-1) (Tubulin alpha-ubiquitous chain) [Cleaved into: Detyrosinated tubulin alpha-1B chain]	Q9NY12/176	O75306	NADH dehydrogenase [ubiquinone] iron-sulfur protein 2, mitochondrial (EC 7.1.1.2) (Complex I-49kD) (CI-49kD) (NADH-ubiquinone oxidoreductase 49 kDa subunit)	Q5JVS0/70		A0A024RDF6	O94874
P31942/116	Q99700	Ataxin-2 (Spinocerebellar ataxia type 2 protein) (Trinucleotide repeat-containing gene 13 protein)	Q9NY12/180	Q8N9B5	Junction-mediating and -regulatory protein	Q5TC82/729		P86478	Q9NR30
P31942/135	P36551	Oxygen-dependent coproporphyrinogen-III oxidase, mitochondrial (COX) (Coprogen oxidase) (Coproporphyrinogenase) (EC 1.3.3.3)	Q9NY12/185	Q5T5U3	Rho GTPase-activating protein 21 (Rho GTPase-activating protein 10) (Rho-type GTPase-activating protein 21)	Q63ZY3/105		A8MT02	Q96G74
P31942/129	Q13509	Tubulin beta-3 chain (Tubulin beta-4 chain) (Tubulin beta-III)	Q9UN86/457	O76041	Nebulette (Actin-binding Z-disk protein)	Q69YN4/1741		Q14674	Q6P1N0
P31943/233	P62805	Histone H4	Q9Y2W1/74	Q96EV2	RNA-binding protein 33 (Proline-rich protein 8) (RNA-binding motif protein 33)	Q6P2H3/206		A0A024QYX3	P62269
P31943/230	P51991	Heterogeneous nuclear ribonucleoprotein A3 (hnRNP A3)	Q9Y2W1/78	Q86WR7	Proline and serine-rich protein 2	Q6PK04/6		I1E4Y6	Q4VCS5
P31943/212	Q8IUE6	Histone H2A type 2-B (H2A-clustered histone 21)	Q9Y3T6/120	Q99700	Ataxin-2 (Spinocerebellar ataxia type 2 protein) (Trinucleotide repeat-containing gene 13 protein)	Q86U42/17		F4ZW62	Q7Z417
P35637/234	P49959	Double-strand break repair protein MRE11 (EC 3.1.-.-) (Meiotic recombination 11 homolog 1) (MRE11 homolog 1) (Meiotic recombination 11 homolog A) (MRE11 homolog A)	Q9Y4Z0/102	O43251	RNA binding protein fox-1 homolog 2 (Fox-1 homolog B) (Hexaribonucleotide-binding protein 2) (RNA-binding motif protein 9) (RNA-binding protein 9) (Repressor of tamoxifen transcriptional activity)	Q8NAF0/92		A8K329	P26373
P36578/80	O60229	Kalirin (EC 2.7.11.1) (Huntingtin-associated protein-interacting protein) (Protein Duo) (Serine/threonine-protein kinase with Dbl- and pleckstrin homology domain)	Q9Y4Z0/88	Q8NEZ4	Histone-lysine N-methyltransferase 2C (Lysine N-methyltransferase 2C) (EC 2.1.1.364) (Homologous to ALR protein) (Myeloid/lymphoid or mixed-lineage leukemia protein 3)	Q8NC51/216		A0A024RAZ7	Q8N5A5
P38159/151	Q8N257	Histone H2B type 3-B (H2B type 12) (H2B-clustered histone 26) (H2B.U histone 1)	Q9Y4Z0/90	Q7RTS3	Pancreas transcription factor 1 subunit alpha (Class A basic helix-loop-helix protein 29) (bHLHa29) (Pancreas-specific transcription factor 1a) (bHLH transcription factor p48) (p48 DNA-binding subunit of transcription factor PTF1) (PTF1-p48)	Q8TAP9/7		A0A024QZK8	P62888
P43121/70	O14979	Heterogeneous nuclear ribonucleoprotein D-like (hnRNP D-like) (hnRNP DL) (AU-rich element RNA-binding factor) (JKT41-binding protein) (Protein laAUF1)	Q9Y4Z0/115	O94906	Pre-mRNA-processing factor 6 (Androgen receptor N-terminal domain-transactivating protein 1) (ANT-1) (PRP6 homolog) (U5 snRNP-associated 102 kDa protein) (U5-102 kDa protein)	Q8TAP9/77		Q6IBN1	P12236
P48634/676	Q8WXI9	Transcriptional repressor p66-beta (GATA zinc finger domain-containing protein 2B) (p66/p68)	Q9Y4Z0/117	Q9P227	Rho GTPase-activating protein 23 (Rho-type GTPase-activating protein 23)	Q8TAP9/117		B4DUQ1	P35268
P49750/758	P84243	Histone H3.3	Q9Y4Z0/125	Q7Z5P9	Mucin-19 (MUC-19)	Q8TAP9/28		B4DDB6	Q96DI7
P49750/766	Q8N4C8	Misshapen-like kinase 1 (EC 2.7.11.1) (GCK family kinase MiNK) (MAPK/ERK kinase kinase kinase 6) (MEK kinase kinase 6) (MEKKK 6) (Misshapen/NIK-related kinase) (Mitogen-activated protein kinase kinase kinase kinase 6)	O43390/532	P35908	Keratin, type II cytoskeletal 2 epidermal (Cytokeratin-2e) (CK-2e) (Epithelial keratin-2e) (Keratin-2 epidermis) (Keratin-2e) (K2e) (Type-II keratin Kb2)	Q8WUM0/17		E9PIA2	P61353
P49750/1534	Q14781	Chromobox protein homolog 2	O43390/540	Q9UJA3	DNA helicase MCM8 (EC 3.6.4.12) (Minichromosome maintenance 8)	Q8WX93/1098		A0A024R395	P46776
P49750/1527	P33240	Cleavage stimulation factor subunit 2 (CF-1 64 kDa subunit) (Cleavage stimulation factor 64 kDa subunit) (CSTF 64 kDa subunit) (CstF-64)	O60506/533	A6BM72	Multiple epidermal growth factor-like domains protein 11 (Multiple EGF-like domains protein 11)	Q92576/1799		A6NDA2	P15924
P49792/1016	Q6PKG0	La-related protein 1 (La ribonucleoprotein domain family member 1)	O60506/536	O95977	Sphingosine 1-phosphate receptor 4 (S1P receptor 4) (S1P4) (Endothelial differentiation G-protein coupled receptor 6) (Sphingosine 1-phosphate receptor Edg-6) (S1P receptor Edg-6)	Q92615/419		J3KTL2	P27635
P57740/60	Q14444	Caprin-1 (Cell cycle-associated protein 1) (Cytoplasmic activation- and proliferation-associated protein 1) (GPI-anchored membrane protein 1) (GPI-anchored protein p137) (GPI-p137) (p137GPI) (Membrane component chromosome 11 surface marker 1) (RNA granule protein 105)	O60759/63	P22059	Oxysterol-binding protein 1	Q92804/512		A8K564	Q9BZ67
P60507/130	Q15424	Scaffold attachment factor B1 (SAF-B) (SAF-B1) (HSP27 estrogen response element-TATA box-binding protein) (HSP27 ERE-TATA-binding protein)	O94761/10	P55075	Fibroblast growth factor 8 (FGF-8) (Androgen-induced growth factor) (AIGF) (Heparin-binding growth factor 8) (HBGF-8)	Q92804/519		A0A024RAY2	P52565
P61978/258	Q5QNW6	Histone H2B type 2-F (H2B-clustered histone 18)	P22087/21	Q1KMD3	Heterogeneous nuclear ribonucleoprotein U-like protein 2 (Scaffold-attachment factor A2) (SAF-A2)	Q92804/490		A4D1W6	P98175
P61978/256	Q9P0J7	E3 ubiquitin-protein ligase KCMF1 (EC 2.3.2.27) (FGF-induced in gastric cancer) (Potassium channel modulatory factor) (PCMF) (ZZ-type zinc finger-containing protein 1)	P35637/242	Q7Z402	Transmembrane channel-like protein 7	Q92804/475		Q53HV2	Q9H7C9
P62633/27	P07197	Neurofilament medium polypeptide (NF-M) (160 kDa neurofilament protein) (Neurofilament 3) (Neurofilament triplet M protein)	P62314/112	Q96L03	Spermatogenesis-associated protein 17	Q93074/1899		E9PEB5	P04637
P67809/290	Q8ND83	SLAIN motif-containing protein 1	P62314/114	Q9P219	Protein Daple (Coiled-coil domain-containing protein 88C) (Dvl-associating protein with a high frequency of leucine residues) (hDaple) (Hook-related protein 2) (HkRP2)	Q96BH1/437		B2RDQ3	Q2KHR3
P67809/185	O43237	Cytoplasmic dynein 1 light intermediate chain 2 (Dynein light intermediate chain 2, cytosolic) (LIC-2) (LIC53/55)	P98198/736	O95847	Mitochondrial uncoupling protein 4 (UCP 4) (Solute carrier family 25 member 27)	Q96E39/368		A0A024R6Z0	Q14974
P67809/186	Q9Y570	Protein phosphatase methylesterase 1 (PME-1) (EC 3.1.1.89)	Q00839/787	P0C1Z6	TCF3 fusion partner (INO80 complex subunit F) (Protein FB1)	Q96E39/372		Q9Y3T6	P29401
P67809/189	Q7Z4W1	L-xylulose reductase (XR) (EC 1.1.1.10) (Carbonyl reductase II) (Dicarbonyl/L-xylulose reductase) (Kidney dicarbonyl reductase) (kiDCR) (Short chain dehydrogenase/reductase family 20C member 1) (Sperm surface protein P34H)	Q00839/789	Q00975	Voltage-dependent N-type calcium channel subunit alpha-1B (Brain calcium channel III) (BIII) (Calcium channel, L type, alpha-1 polypeptide isoform 5) (Voltage-gated calcium channel subunit alpha Cav2.2)	Q96E39/113		G8JLB6	P30153
P68104/166	Q9H5H4	Zinc finger protein 768	Q12905/16	Q13263	Transcription intermediary factor 1-beta (TIF1-beta) (E3 SUMO-protein ligase TRIM28) (EC 2.3.2.27) (KRAB-associated protein 1) (KAP-1) (KRAB-interacting protein 1) (KRIP-1) (Nuclear corepressor KAP-1) (RING finger protein 96) (RING-type E3 ubiquitin transferase TIF1-beta) (Tripartite motif-containing protein 28)	Q96QC0/726		Q96BZ8	P31273
P83369/279	P09012	U1 small nuclear ribonucleoprotein A (U1 snRNP A) (U1-A) (U1A)	Q12905/12	Q155Q3	Dixin (Coiled-coil protein DIX1) (Coiled-coil-DIX1) (DIX domain-containing protein 1)	Q96QC0/723		Q96HR8	P46940
P98179/101	Q14011	Cold-inducible RNA-binding protein (A18 hnRNP) (Glycine-rich RNA-binding protein CIRP)	Q13242/98	Q15642	Cdc42-interacting protein 4 (Protein Felic) (Salt tolerant protein) (hSTP) (Thyroid receptor-interacting protein 10) (TR-interacting protein 10) (TRIP-10)	Q96T58/3136		Q75N03	Q58WW2
Q00587/53	P35527	Keratin, type I cytoskeletal 9 (Cytokeratin-9) (CK-9) (Keratin-9) (K9)	Q14444/690	Q5TZA2	Rootletin (Ciliary rootlet coiled-coil protein)	Q9BRL6/110		Q09472	P53621
Q01081/211	Q96QV6	Histone H2A type 1-A (H2A-clustered histone 1) (Histone H2A/r)	Q14444/695	Q8IWV7	E3 ubiquitin-protein ligase UBR1 (EC 2.3.2.27) (N-recognin-1) (Ubiquitin-protein ligase E3-alpha-1) (Ubiquitin-protein ligase E3-alpha-I)	Q9BTC0/1775		Q96HP0	O14950
Q01804/1050	Q8NAF0	Zinc finger protein 579	Q32P51/194	A8K8P3	Protein SFI1 homolog (hSFI1)	Q9BTC0/1982		P09038	P00918
Q07955/111	O43251	RNA binding protein fox-1 homolog 2 (Fox-1 homolog B) (Hexaribonucleotide-binding protein 2) (RNA-binding motif protein 9) (RNA-binding protein 9) (Repressor of tamoxifen transcriptional activity)	Q3KRA9/188	O95180	Voltage-dependent T-type calcium channel subunit alpha-1H (Low-voltage-activated calcium channel alpha1 3.2 subunit) (Voltage-gated calcium channel subunit alpha Cav3.2)	Q9BTC0/2024		E9PK91	P13797
Q12870/106	Q9HCD5	Nuclear receptor coactivator 5 (NCoA-5) (Coactivator independent of AF-2) (CIA)	Q5BKZ1/200	P14210	Hepatocyte growth factor (Hepatopoietin-A) (Scatter factor) (SF) [Cleaved into: Hepatocyte growth factor alpha chain; Hepatocyte growth factor beta chain]	Q9BTC0/1893		Q15047	Q15233
Q14103/280	Q93015	N-alpha-acetyltransferase 80 (HsNAAA80) (EC 2.3.1.-) (N-acetyltransferase 6) (Protein fusion-2) (Protein fus-2)	Q5BKZ1/202	P18621	Large ribosomal subunit protein uL22 (60S ribosomal protein L17) (60S ribosomal protein L23) (PD-1)	Q9BTC0/1993		Q9BT25	P28066
Q15056/170	O94906	Pre-mRNA-processing factor 6 (Androgen receptor N-terminal domain-transactivating protein 1) (ANT-1) (PRP6 homolog) (U5 snRNP-associated 102 kDa protein) (U5-102 kDa protein)	Q5BKZ1/204	Q14934	Nuclear factor of activated T-cells, cytoplasmic 4 (NF-ATc4) (NFATc4) (T-cell transcription factor NFAT3) (NF-AT3)	Q9BTC0/2008		A6NEM2	P10809
Q15056/174	O43390	Heterogeneous nuclear ribonucleoprotein R (hnRNP R)	Q5BKZ1/235	Q5QP82	DDB1- and CUL4-associated factor 10 (WD repeat-containing protein 32)	Q9BTC0/1835		Q7Z5L9	P42575
Q15654/179	Q96I24	Far upstream element-binding protein 3 (FUSE-binding protein 3)	Q5T8A7/940	Q8IVL0	Neuron navigator 3 (Pore membrane and/or filament-interacting-like protein 1) (Steerin-3) (Unc-53 homolog 3) (unc53H3)	Q9BYN0/16		Q6KC79	P12956
Q15654/214	Q9Y2W1	Thyroid hormone receptor-associated protein 3 (BCLAF1 and THRAP3 family member 2) (Thyroid hormone receptor-associated protein complex 150 kDa component) (Trap150)	Q8NC51/373	Q9NX31	Oxidative stress-responsive serine-rich protein 1 (Oxidative stress-responsive protein 1) (Peroxide-inducible transcript 1 protein)	Q9BZZ5/500		B5MDQ6	P27348
Q15654/205	Q6ZUT6	Coiled-coil domain-containing protein 9B	Q8NC51/376	P33240	Cleavage stimulation factor subunit 2 (CF-1 64 kDa subunit) (Cleavage stimulation factor 64 kDa subunit) (CSTF 64 kDa subunit) (CstF-64)	Q9C086/254		P42768	Q8TER5
Q15654/186	Q9NYP3	Protein downstream neighbor of Son (B17)	Q8NC51/172	Q7Z6J9	tRNA-splicing endonuclease subunit Sen54 (SEN54 homolog) (HsSEN54) (tRNA-intron endonuclease Sen54)	Q9C086/251		Q99933	Q9BSI4
Q15654/238	O43516	WAS/WASL-interacting protein family member 1 (Protein PRPL-2) (Wiskott-Aldrich syndrome protein-interacting protein) (WASP-interacting protein)	Q8NC51/175	Q04726	Transducin-like enhancer protein 3 (Enhancer of split groucho-like protein 3) (ESG3)	Q9C0J8/1262		Q6ZRI6	Q9H7E9
Q15717/206	P52597	Heterogeneous nuclear ribonucleoprotein F (hnRNP F) (Nucleolin-like protein mcs94-1) [Cleaved into: Heterogeneous nuclear ribonucleoprotein F, N-terminally processed]	Q8NC51/177	P0CG12	Decreased expression in renal and prostate cancer protein	Q9C0J8/1305		Q6ZRS2	Q9Y2B0
Q32M45/481	O43663	Protein regulator of cytokinesis 1	Q8NC51/181	Q13155	Aminoacyl tRNA synthase complex-interacting multifunctional protein 2 (Multisynthase complex auxiliary component p38) (Protein JTV-1)	Q9H0D6/880		Q8TEL6	Q14657
Q68CJ6/691	O14908	PDZ domain-containing protein GIPC1 (GAIP C-terminus-interacting protein) (RGS-GAIP-interacting protein) (RGS19-interacting protein 1) (Synectin) (Tax interaction protein 2) (TIP-2)	Q92804/498	Q04724	Transducin-like enhancer protein 1 (E(Sp1) homolog) (Enhancer of split groucho-like protein 1) (ESG1)	Q9H0D6/870		F8VZ49	Q7Z3B4
Q6P158/51	Q96T17	MAP7 domain-containing protein 2	Q92804/505	Q04637	Eukaryotic translation initiation factor 4 gamma 1 (eIF-4-gamma 1) (eIF-4G 1) (eIF-4G1) (p220)	Q9H0D6/925		Q9UEG4	Q86VM9
Q6P2H3/206	A8CG34	Nuclear envelope pore membrane protein POM 121C (Nuclear pore membrane protein 121-2) (POM121-2) (Pore membrane protein of 121 kDa C)	Q92945/413	P34931	Heat shock 70 kDa protein 1-like (Heat shock 70 kDa protein 1L) (Heat shock 70 kDa protein 1-Hom) (HSP70-Hom) (Heat shock protein family A member 1L)	Q9H0D6/847		Q6W2J9	P29803
Q6Q788/211	P04264	Keratin, type II cytoskeletal 1 (67 kDa cytokeratin) (Cytokeratin-1) (CK-1) (Hair alpha protein) (Keratin-1) (K1) (Type-II keratin Kb1)	Q99590/1071	P14618	Pyruvate kinase PKM (EC 2.7.1.40) (Cytosolic thyroid hormone-binding protein) (CTHBP) (Opa-interacting protein 3) (OIP-3) (Pyruvate kinase 2/3) (Pyruvate kinase muscle isozyme) (Threonine-protein kinase PKM2) (EC 2.7.11.1) (Thyroid hormone-binding protein 1) (THBP1) (Tumor M2-PK) (Tyrosine-protein kinase PKM2) (EC 2.7.10.2) (p58)	Q9H2U1/34		Q9NYL2	Q6NYC1
Q7Z6G3/326	P51116	RNA-binding protein FXR2 (FXR2P) (FMR1 autosomal homolog 2)	Q99590/1073	Q86YP4	Transcriptional repressor p66-alpha (Hp66alpha) (GATA zinc finger domain-containing protein 2A)	Q9NW82/573		Q7KZI7	P68371
Q86U42/17	Q9BZZ5	Apoptosis inhibitor 5 (API-5) (Antiapoptosis clone 11 protein) (AAC-11) (Cell migration-inducing gene 8 protein) (Fibroblast growth factor 2-interacting factor) (FIF) (Protein XAGL)	Q99590/1075	Q6ZRS2	Helicase SRCAP (EC 3.6.4.-) (Domino homolog 2) (Snf2-related CBP activator)	Q9NYL2/707		F5H0H3	Q16576
Q86V81/202	Q9H2P0	Activity-dependent neuroprotector homeobox protein (Activity-dependent neuroprotective protein)	Q99729/250	Q8WXI9	Transcriptional repressor p66-beta (GATA zinc finger domain-containing protein 2B) (p66/p68)	Q9NYL2/693		O75182	P11388
Q86V81/216	Q9UKZ1	CCR4-NOT transcription complex subunit 11	Q99729/253	O14776	Transcription elongation regulator 1 (TATA box-binding protein-associated factor 2S) (Transcription factor CA150)	Q9NYL2/683		P55265	P05141
Q86V81/63	Q8NFD5	AT-rich interactive domain-containing protein 1B (ARID domain-containing protein 1B) (BRG1-associated factor 250b) (BAF250B) (BRG1-binding protein hELD/OSA1) (Osa homolog 2) (hOsa2) (p250R)	Q9H1J7/88	Q14781	Chromobox protein homolog 2	Q9NZB2/884		O75420	Q9BUF5
Q86XZ4/449	Q9Y4E5	E3 SUMO-protein ligase ZNF451 (EC 2.3.2.-) (Coactivator for steroid receptors) (E3 SUMO-protein transferase ZNF451) (Zinc finger protein 451)	Q9H1J7/90	Q9P2N5	RNA-binding protein 27 (RNA-binding motif protein 27)	Q9NZB2/886		P0C1Z6	Q9BQE3
Q8IVT2/6	Q3ZCM7	Tubulin beta-8 chain (Tubulin beta 8 class VIII)	Q9ULL1/1180	Q5JRA6	Transport and Golgi organization protein 1 homolog (TANGO1) (C219-reactive peptide) (D320) (Melanoma inhibitory activity protein 3)	Q9P1Y5/1010		Q9BXP5	P68032
Q8IZT6/2385	P49368	T-complex protein 1 subunit gamma (TCP-1-gamma) (CCT-gamma) (Chaperonin containing T-complex polypeptide 1 subunit 3) (hTRiC5)	Q9ULX6/171	Q9UPN9	E3 ubiquitin-protein ligase TRIM33 (EC 2.3.2.27) (Ectodermin homolog) (RET-fused gene 7 protein) (Protein Rfg7) (RING-type E3 ubiquitin transferase TRIM33) (Transcription intermediary factor 1-gamma) (TIF1-gamma) (Tripartite motif-containing protein 33)	Q9UN86/468		Q86UK7	Q9BVA1
Q8IZT6/2383	O14556	Glyceraldehyde-3-phosphate dehydrogenase, testis-specific (EC 1.2.1.12) (Spermatogenic cell-specific glyceraldehyde 3-phosphate dehydrogenase 2) (GAPDH-2) (Spermatogenic glyceraldehyde-3-phosphate dehydrogenase)	Q9Y3X0/131	O60293	Zinc finger C3H1 domain-containing protein (Coiled-coil domain-containing protein 131) (Proline/serine-rich coiled-coil protein 2)	Q9Y3X0/128		Q8TE49	Q6NXT4
Q8TAP9/68	Q13838	Spliceosome RNA helicase DDX39B (EC 3.6.4.13) (56 kDa U2AF65-associated protein) (ATP-dependent RNA helicase p47) (DEAD box protein UAP56) (HLA-B-associated transcript 1 protein)	Q9Y3X0/133	Q6PJG2	Mitotic deacetylase-associated SANT domain protein (ELM2 and SANT domain-containing protein 1)	Q9Y3X0/121		Q86UU0	A6NEN9
Q8WUM4/745	Q96HC4	PDZ and LIM domain protein 5 (Enigma homolog) (Enigma-like PDZ and LIM domains protein)	Q9Y3X0/135	Q9UPQ9	Trinucleotide repeat-containing gene 6B protein	Q9Y4H2/412		Q8NEZ4	A6QL63
Q8WX93/1098	P58400	Neurexin-1-beta (Neurexin I-beta)	Q9Y3Y2/187	Q52LJ0	Protein FAM98B	A0A087WTT1/407		P50548	O14529
Q8WX93/1100	Q9H8H2	ATP-dependent DNA helicase DDX31 (EC 5.6.2.-) (DEAD box protein 31) (Helicain) (Probable ATP-dependent RNA helicase DDX31) (EC 3.6.4.13)	Q9Y3Y2/189	Q9P0J7	E3 ubiquitin-protein ligase KCMF1 (EC 2.3.2.27) (FGF-induced in gastric cancer) (Potassium channel modulatory factor) (PCMF) (ZZ-type zinc finger-containing protein 1)	A0A0A0MRA5/585		O15042	O75152
Q8WXX0/3771	P09429	High mobility group protein B1 (High mobility group protein 1) (HMG-1)	Q9Y3Y2/195	Q9BWW4	Single-stranded DNA-binding protein 3 (Sequence-specific single-stranded-DNA-binding protein)	A0A0A6YYC7/58		Q53ET0	O75449
Q8WXX0/3772	Q96PV6	Leukocyte receptor cluster member 8	O15049/516	P07197	Neurofilament medium polypeptide (NF-M) (160 kDa neurofilament protein) (Neurofilament 3) (Neurofilament triplet M protein)	A0A0D9SG39/120		Q9BT43	O76075
Q92734/400	O95785	Protein Wiz (Widely-interspaced zinc finger-containing protein) (Zinc finger protein 803)	O15049/517	Q15047	Histone-lysine N-methyltransferase SETDB1 (EC 2.1.1.366) (ERG-associated protein with SET domain) (ESET) (Histone H3-K9 methyltransferase 4) (H3-K9-HMTase 4) (Lysine N-methyltransferase 1E) (SET domain bifurcated 1)	A0A669KB12/2291		Q9NYF8	O96018
Q92797/206	P14618	Pyruvate kinase PKM (EC 2.7.1.40) (Cytosolic thyroid hormone-binding protein) (CTHBP) (Opa-interacting protein 3) (OIP-3) (Pyruvate kinase 2/3) (Pyruvate kinase muscle isozyme) (Threonine-protein kinase PKM2) (EC 2.7.11.1) (Thyroid hormone-binding protein 1) (THBP1) (Tumor M2-PK) (Tyrosine-protein kinase PKM2) (EC 2.7.10.2) (p58)	O75525/204	Q8ND83	SLAIN motif-containing protein 1	A0A6I8PIX7/893		Q15735	P13796
Q92804/483	Q96CU9	FAD-dependent oxidoreductase domain-containing protein 1 (EC 1.-.-.-)	O75525/206	Q04727	Transducin-like enhancer protein 4 (Grg-4) (Groucho-related protein 4)	B4DEH8/151		P62495	P17655
Q92804/490	Q96SI9	Spermatid perinuclear RNA-binding protein	O75525/195	Q9BT43	DNA-directed RNA polymerase III subunit RPC7-like (RNA polymerase III subunit C7-like) (DNA-directed RNA polymerase III subunit G-like) (RNA polymerase III 32 kDa beta subunit) (RPC32-beta)	B4DEH8/141		P45985	P23588
Q92804/206	O60506	Heterogeneous nuclear ribonucleoprotein Q (hnRNP Q) (Glycine- and tyrosine-rich RNA-binding protein) (GRY-RBP) (NS1-associated protein 1) (Synaptotagmin-binding, cytoplasmic RNA-interacting protein)	P31629/2133	Q8IWI9	MAX gene-associated protein (MAX dimerization protein 5)	B4DEH8/139		Q9BRL6	P27352
Q92804/403	P68431	Histone H3.1 (Histone H3/a) (Histone H3/b) (Histone H3/c) (Histone H3/d) (Histone H3/f) (Histone H3/h) (Histone H3/i) (Histone H3/j) (Histone H3/k) (Histone H3/l)	P31629/2135	Q15459	Splicing factor 3A subunit 1 (SF3a120) (Spliceosome-associated protein 114) (SAP 114)	B4DEH8/131		Q8WXX7	P38646
Q92804/467	P23527	Histone H2B type 1-O (H2B-clustered histone 17) (Histone H2B.2) (Histone H2B.n) (H2B/n)	P31629/2136	Q9NYP3	Protein downstream neighbor of Son (B17)	B5MDQ6/198		Q7Z6E9	P40227
Q92804/570	Q71DI3	Histone H3.2 (H3-clustered histone 13) (H3-clustered histone 14) (H3-clustered histone 15) (Histone H3/m) (Histone H3/o)	P46777/58	Q9Y6Q9	Nuclear receptor coactivator 3 (NCoA-3) (EC 2.3.1.48) (ACTR) (Amplified in breast cancer 1 protein) (AIB-1) (CBP-interacting protein) (pCIP) (Class E basic helix-loop-helix protein 42) (bHLHe42) (Receptor-associated coactivator 3) (RAC-3) (Steroid receptor coactivator protein 3) (SRC-3) (Thyroid hormone receptor activator molecule 1) (TRAM-1)	B7Z7P8/168		Q9NZM4	P42684
Q96QC0/674	Q93077	Histone H2A type 1-C (H2A-clustered histone 6) (Histone H2A/l)	P61978/287	Q9NX05	Constitutive coactivator of PPAR-gamma-like protein 2 (Protein FAM120C) (Tumor antigen BJ-HCC-21)	C9J3I2/114		Q96FS4	P49454
Q96QC0/665	Q6FI13	Histone H2A type 2-A (H2A-clustered histone 18) (H2A-clustered histone 19) (Histone H2A.2) (Histone H2A/o)	Q01844/455	Q9BXF3	Chromatin remodeling regulator CECR2 (Cat eye syndrome critical region protein 2)	C9JB04/146		Q8NCA5	Q08999
Q96SZ5/28	P18583	Protein SON (Bax antagonist selected in saccharomyces 1) (BASS1) (Negative regulatory element-binding protein) (NRE-binding protein) (Protein DBP-5) (SON3)	Q8NC51/200	Q09472	Histone acetyltransferase p300 (p300 HAT) (EC 2.3.1.48) (E1A-associated protein p300) (Histone butyryltransferase p300) (EC 2.3.1.-) (Histone crotonyltransferase p300) (EC 2.3.1.-) (Protein 2-hydroxyisobutyryltransferase p300) (EC 2.3.1.-) (Protein lactyltransferas p300) (EC 2.3.1.-) (Protein propionyltransferase p300) (EC 2.3.1.-)	C9JRT7/13		Q9NRJ4	Q13576
Q9BRK4/254	Q6VMQ6	Activating transcription factor 7-interacting protein 1 (ATF-interacting protein) (ATF-IP) (ATF7-interacting protein) (ATFa-associated modulator) (hAM) (MBD1-containing chromatin-associated factor 1) (P621)	Q13435/222	Q6KC79	Nipped-B-like protein (Delangin) (SCC2 homolog)	D6R9H8/21		Q9Y6Q9	Q14566
Q9BTC0/2024	P38432	Coilin (p80-coilin)	Q86U42/294	Q8N163	Cell cycle and apoptosis regulator protein 2 (Cell division cycle and apoptosis regulator protein 2) (DBIRD complex subunit KIAA1967) (Deleted in breast cancer gene 1 protein) (DBC-1) (DBC.1) (NET35) (p30 DBC)	D6R9P3/245		Q5T6F2	Q5EBL4
Q9BUQ8/618	Q92843	Bcl-2-like protein 2 (Bcl2-L-2) (Apoptosis regulator Bcl-W)	Q86U42/296	Q15366	Poly(rC)-binding protein 2 (Alpha-CP2) (Heterogeneous nuclear ribonucleoprotein E2) (hnRNP E2)	D6R9P3/270		O75676	Q68CZ1
Q9BYN0/16	P33991	DNA replication licensing factor MCM4 (EC 3.6.4.12) (CDC21 homolog) (P1-CDC21)	Q86U42/298	Q9C091	GREB1-like protein (Growth regulation by estrogen in breast cancer 1-like protein)	D6RAT4/34		Q16512	Q6PID8
Q9BYN0/37	Q9NX05	Constitutive coactivator of PPAR-gamma-like protein 2 (Protein FAM120C) (Tumor antigen BJ-HCC-21)	Q9Y2J0/309	O00443	Phosphatidylinositol 4-phosphate 3-kinase C2 domain-containing subunit alpha (PI3K-C2-alpha) (PtdIns-3-kinase C2 subunit alpha) (EC 2.7.1.137) (EC 2.7.1.153) (EC 2.7.1.154) (Phosphoinositide 3-kinase-C2-alpha)	D6RAT4/32		P39687	Q6ZMK1
Q9C0C2/66	Q92576	PHD finger protein 3	Q9Y520/1201	Q6VMQ6	Activating transcription factor 7-interacting protein 1 (ATF-interacting protein) (ATF-IP) (ATF7-interacting protein) (ATFa-associated modulator) (hAM) (MBD1-containing chromatin-associated factor 1) (P621)	E7EQV3/415		Q9Y3B8	Q7Z4B0
Q9H0C5/79	Q69YN4	Protein virilizer homolog	Q9Y520/1207	Q9C0C2	182 kDa tankyrase-1-binding protein	E7EQV3/391		Q92925	Q86V20
Q9H0D6/880	O15417	Trinucleotide repeat-containing gene 18 protein (Long CAG trinucleotide repeat-containing gene 79 protein)	Q9Y520/1209	O00268	Transcription initiation factor TFIID subunit 4 (RNA polymerase II TBP-associated factor subunit C) (TBP-associated factor 4) (Transcription initiation factor TFIID 130 kDa subunit) (TAF(II)130) (TAFII-130) (TAFII130) (Transcription initiation factor TFIID 135 kDa subunit) (TAF(II)135) (TAFII-135) (TAFII135)	E7EQV3/387		A6NGB9	Q8IUD2
Q9H0D6/870	Q9UQ35	Serine/arginine repetitive matrix protein 2 (300 kDa nuclear matrix antigen) (Serine/arginine-rich splicing factor-related nuclear matrix protein of 300 kDa) (SR-related nuclear matrix protein of 300 kDa) (Ser/Arg-related nuclear matrix protein of 300 kDa) (Splicing coactivator subunit SRm300) (Tax-responsive enhancer element-binding protein 803) (TaxREB803)	O15529/221	O75420	GRB10-interacting GYF protein 1 (PERQ amino acid-rich with GYF domain-containing protein 1)	E7EQV3/448		O75937	Q8IVB5
Q9H0D6/883	Q8IVW6	AT-rich interactive domain-containing protein 3B (ARID domain-containing protein 3B) (Bright and dead ringer protein) (Bright-like protein)	O15529/222	Q86US8	Telomerase-binding protein EST1A (EC 3.1.-.-) (Ever shorter telomeres 1A) (hEST1A) (Nonsense mediated mRNA decay factor SMG6) (Smg-6 homolog) (hSmg5/7a)	E7EUU4/8		Q9P1Y5	Q8TCJ2
Q9H0D6/933	Q99497	Parkinson disease protein 7 (Maillard deglycase) (Oncogene DJ1) (Parkinsonism-associated deglycase) (Protein DJ-1) (DJ-1) (Protein/nucleic acid deglycase DJ-1) (EC 3.1.2.-, EC 3.5.1.-, EC 3.5.1.124)	O94973/930	Q8IVW6	AT-rich interactive domain-containing protein 3B (ARID domain-containing protein 3B) (Bright and dead ringer protein) (Bright-like protein)	E7EUU4/15		Q8TF74	Q8TF01
Q9H0E3/334	Q13885	Tubulin beta-2A chain (Tubulin beta class IIa)	P0C1H6/45	Q92843	Bcl-2-like protein 2 (Bcl2-L-2) (Apoptosis regulator Bcl-W)	E9PPJ0/485		Q8IWX8	Q8WTQ7
Q9H6F5/285	P48739	Phosphatidylinositol transfer protein beta isoform (PI-TP-beta) (PtdIns transfer protein beta) (PtdInsTP beta)	P14678/236	Q9HCD6	Protein TANC2 (Tetratricopeptide repeat, ankyrin repeat and coiled-coil domain-containing protein 2)	F5GXF5/92		O95071	Q92833
Q9NP31/363	P85037	Forkhead box protein K1 (Myocyte nuclear factor) (MNF)	P22087/70	Q9ULH7	Myocardin-related transcription factor B (MRTF-B) (MKL/myocardin-like protein 2) (Megakaryoblastic leukemia 2)	F5H296/16		P07196	Q96AQ1
Q9NQS1/37	Q96PU8	KH domain-containing RNA-binding protein QKI (Protein quaking) (Hqk) (HqkI)	P22087/72	Q93015	N-alpha-acetyltransferase 80 (HsNAAA80) (EC 2.3.1.-) (N-acetyltransferase 6) (Protein fusion-2) (Protein fus-2)	F8VZ49/225		Q9NY12	Q96HU1
Q9NQS1/50	O00148	ATP-dependent RNA helicase DDX39A (EC 3.6.4.13) (DEAD box protein 39) (Nuclear RNA helicase URH49)	P22087/74	Q8NFD5	AT-rich interactive domain-containing protein 1B (ARID domain-containing protein 1B) (BRG1-associated factor 250b) (BAF250B) (BRG1-binding protein hELD/OSA1) (Osa homolog 2) (hOsa2) (p250R)	F8W726/179		Q9BWW4	Q96P26
Q9NXG2/157	O60573	Eukaryotic translation initiation factor 4E type 2 (eIF-4E type 2) (eIF4E type 2) (Eukaryotic translation initiation factor 4E homologous protein) (Eukaryotic translation initiation factor 4E-like 3) (eIF4E-like protein 4E-LP) (mRNA cap-binding protein 4EHP) (h4EHP) (mRNA cap-binding protein type 3)	P31943/217	Q5PRF9	Protein Smaug homolog 2 (Smaug 2) (hSmaug2) (Sterile alpha motif domain-containing protein 4B) (SAM domain-containing protein 4B)	G3V599/1092		Q93074	Q9NW64
Q9NZB2/986	P20700	Lamin-B1	P61978/256	Q8NCM8	Cytoplasmic dynein 2 heavy chain 1 (Cytoplasmic dynein 2 heavy chain) (Dynein cytoplasmic heavy chain 2) (Dynein heavy chain 11) (hDHC11) (Dynein heavy chain isotype 1B)	H0YA96/184		Q9H7E2	Q9UBD3
Q9UJK0/8	Q9Y2W2	WW domain-binding protein 11 (WBP-11) (Npw38-binding protein) (NpwBP) (SH3 domain-binding protein SNP70) (Splicing factor that interacts with PQBP-1 and PP1)	P61978/258	O00571	ATP-dependent RNA helicase DDX3X (EC 3.6.4.13) (CAP-Rf) (DEAD box protein 3, X-chromosomal) (DEAD box, X isoform) (DBX) (Helicase-like protein 2) (HLP2)	H0YA96/186		Q86TB9	Q9UJ04
Q9UN86/457	Q5H9F3	BCL-6 corepressor-like protein 1 (BCoR-L1) (BCoR-like protein 1)	P62314/98	P49792	E3 SUMO-protein ligase RanBP2 (EC 2.3.2.-) (358 kDa nucleoporin) (Nuclear pore complex protein Nup358) (Nucleoporin Nup358) (Ran-binding protein 2) (RanBP2) (p270)	H0YA96/182		Q9NZU7	Q9Y2K3
Q9Y4H2/871	Q9NQ92	Coordinator of PRMT5 and differentiation stimulator (Cooperator of PRMT5) (Protein TTP1)	Q14168/229	Q13227	G protein pathway suppressor 2 (GPS-2)	H0YH87/480		Q68DC2	Q9Y3L5
Q9Y4H2/412	P60709	Actin, cytoplasmic 1 (EC 3.6.4.-) (Beta-actin) [Cleaved into: Actin, cytoplasmic 1, N-terminally processed]	Q86U42/279	Q8WUM4	Programmed cell death 6-interacting protein (PDCD6-interacting protein) (ALG-2-interacting protein 1) (ALG-2-interacting protein X) (Hp95)	H3BQQ2/269		Q05639	Q9Y5P4
Q9Y580/191	P05783	Keratin, type I cytoskeletal 18 (Cell proliferation-inducing gene 46 protein) (Cytokeratin-18) (CK-18) (Keratin-18) (K18)	Q86U42/287	Q96GM5	SWI/SNF-related matrix-associated actin-dependent regulator of chromatin subfamily D member 1 (60 kDa BRG-1/Brm-associated factor subunit A) (BRG1-associated factor 60A) (BAF60A) (SWI/SNF complex 60 kDa subunit)	H3BQZ7/684		A7KAX9	O75382
Q9Y5S2/671	O15164	Transcription intermediary factor 1-alpha (TIF1-alpha) (EC 2.3.2.27) (E3 ubiquitin-protein ligase TRIM24) (RING finger protein 82) (RING-type E3 ubiquitin transferase TIF1-alpha) (Tripartite motif-containing protein 24)	Q86U42/289	O15164	Transcription intermediary factor 1-alpha (TIF1-alpha) (EC 2.3.2.27) (E3 ubiquitin-protein ligase TRIM24) (RING finger protein 82) (RING-type E3 ubiquitin transferase TIF1-alpha) (Tripartite motif-containing protein 24)	H3BQZ7/656		Q8NDX5	O95365
A0A087WTT1/407	Q96T58	Msx2-interacting protein (SMART/HDAC1-associated repressor protein) (SPEN homolog)	Q86U42/259	O15550	Lysine-specific demethylase 6A (EC 1.14.11.68) (Histone demethylase UTX) (Ubiquitously-transcribed TPR protein on the X chromosome) (Ubiquitously-transcribed X chromosome tetratricopeptide repeat protein) ([histone H3]-trimethyl-L-lysine(27) demethylase 6A)	H7BY36/288		Q9Y4F5	O95471
A0A0A0MRA5/585	Q9NUD5	Zinc finger CCHC domain-containing protein 3	Q86U42/263	Q9H7E2	Tudor domain-containing protein 3	H7C0H8/29		Q86UW9	P13716
A0A0A6YYC7/58	P50750	Cyclin-dependent kinase 9 (EC 2.7.11.22) (EC 2.7.11.23) (C-2K) (Cell division cycle 2-like protein kinase 4) (Cell division protein kinase 9) (Serine/threonine-protein kinase PITALRE) (Tat-associated kinase complex catalytic subunit)	Q86U42/265	Q9Y4E5	E3 SUMO-protein ligase ZNF451 (EC 2.3.2.-) (Coactivator for steroid receptors) (E3 SUMO-protein transferase ZNF451) (Zinc finger protein 451)	H7C0J3/275		Q92567	P14314
A0A0D9SG39/120	P07910	Heterogeneous nuclear ribonucleoproteins C1/C2 (hnRNP C1/C2)	Q86V81/56	Q9H8H2	ATP-dependent DNA helicase DDX31 (EC 5.6.2.-) (DEAD box protein 31) (Helicain) (Probable ATP-dependent RNA helicase DDX31) (EC 3.6.4.13)	H7C0N4/142		A8MUW5	Q5T7W0
A0A0D9SG39/123	O95429	BAG family molecular chaperone regulator 4 (BAG-4) (Bcl-2-associated athanogene 4) (Silencer of death domains)	Q92804/341	P08519	Apolipoprotein(a) (Apo(a)) (Lp(a)) (EC 3.4.21.-)	H7C2L4/61		Q9ULH7	Q68D10
A0A1W2PP35/658	P52272	Heterogeneous nuclear ribonucleoprotein M (hnRNP M)	Q93074/1862	Q2TAM9	Tumor suppressor candidate gene 1 protein (TSG-9) (TSG9)	H7C3A1/463		O00625	Q6ZVL6
A0A2R8Y5G6/49	Q96EK4	THAP domain-containing protein 11	Q96M89/215	Q9P2K3	REST corepressor 3	H7C491/33		Q15149	Q7Z7F7
A0A2R8YFD9/768	P49247	Ribose-5-phosphate isomerase (EC 5.3.1.6) (Phosphoriboisomerase)	Q96NE9/549	P49848	Transcription initiation factor TFIID subunit 6 (RNA polymerase II TBP-associated factor subunit E) (Transcription initiation factor TFIID 70 kDa subunit) (TAF(II)70) (TAFII-70) (TAFII70) (Transcription initiation factor TFIID 80 kDa subunit) (TAF(II)80) (TAFII-80) (TAFII80)	I3L172/35		Q9BXF3	Q8IU99
A0A669KB12/2291	Q96HA1	Nuclear envelope pore membrane protein POM 121 (Nuclear envelope pore membrane protein POM 121A) (Nucleoporin Nup121) (Pore membrane protein of 121 kDa)	Q9BVG3/217	P33991	DNA replication licensing factor MCM4 (EC 3.6.4.12) (CDC21 homolog) (P1-CDC21)	J3KP15/109		Q04724	Q8WWQ0
A0A6I8PIX7/893	P14174	Macrophage migration inhibitory factor (MIF) (EC 5.3.2.1) (Glycosylation-inhibiting factor) (GIF) (L-dopachrome isomerase) (L-dopachrome tautomerase) (EC 5.3.3.12) (Phenylpyruvate tautomerase)	Q9BXU1/743	Q96I24	Far upstream element-binding protein 3 (FUSE-binding protein 3)	J3KRZ2/23		Q13303	Q8WXI2
A0JP02/182	P51571	Translocon-associated protein subunit delta (TRAP-delta) (Signal sequence receptor subunit delta) (SSR-delta)	Q9C0J8/1149	Q13509	Tubulin beta-3 chain (Tubulin beta-4 chain) (Tubulin beta-III)	J3KTA4/502		Q96RL7	Q9UPR3
A8DN24/32	Q02878	Large ribosomal subunit protein eL6 (60S ribosomal protein L6) (Neoplasm-related protein C140) (Tax-responsive enhancer element-binding protein 107) (TaxREB107)	Q9C0J8/1151	Q5T2E6	Armadillo-like helical domain-containing protein 3	M0QZ22/602		Q8N163	Q16584
B4DEH8/137	Q9UMX0	Ubiquilin-1 (Protein linking IAP with cytoskeleton 1) (PLIC-1) (hPLIC-1)	Q9C0J8/1153	P46100	Transcriptional regulator ATRX (EC 3.6.4.12) (ATP-dependent helicase ATRX) (X-linked helicase II) (X-linked nuclear protein) (XNP) (Znf-HX)	R9WNI0/405		P22059	Q8WV37
B4DEH8/135	O43684	Mitotic checkpoint protein BUB3	Q9C0J8/1157	P55265	Double-stranded RNA-specific adenosine deaminase (DRADA) (EC 3.5.4.37) (136 kDa double-stranded RNA-binding protein) (p136) (Interferon-inducible protein 4) (IFI-4) (K88DSRBP)	R9WNI0/408		Q9BQ70	Q9BQ16
B9ZVR7/408	O14654	Insulin receptor substrate 4 (IRS-4) (160 kDa phosphotyrosine protein) (py160) (Phosphoprotein of 160 kDa) (pp160)	Q9UFV3/6	P05783	Keratin, type I cytoskeletal 18 (Cell proliferation-inducing gene 46 protein) (Cytokeratin-18) (CK-18) (Keratin-18) (K18)	X6R700/115		H0Y7A7	P54707
C9J3I2/114	Q03252	Lamin-B2	Q9UFV3/9	P51816	AF4/FMR2 family member 2 (Protein FMR-2) (FMR2P) (Protein Ox19)	Q06787/539		Q15642	P98077
C9J3I2/116	P13073	Cytochrome c oxidase subunit 4 isoform 1, mitochondrial (Cytochrome c oxidase polypeptide IV) (Cytochrome c oxidase subunit IV isoform 1) (COX IV-1)	Q9Y2Y6/30	P45985	Dual specificity mitogen-activated protein kinase kinase 4 (MAP kinase kinase 4) (MAPKK 4) (EC 2.7.12.2) (JNK-activating kinase 1) (MAPK/ERK kinase 4) (MEK 4) (SAPK/ERK kinase 1) (SEK1) (Stress-activated protein kinase kinase 1) (SAPK kinase 1) (SAPKK-1) (SAPKK1) (c-Jun N-terminal kinase kinase 1) (JNKK)	Q15654/236		P55884	Q5C9Z4
C9JB04/155	Q71U36	Tubulin alpha-1A chain (EC 3.6.5.-) (Alpha-tubulin 3) (Tubulin B-alpha-1) (Tubulin alpha-3 chain) [Cleaved into: Detyrosinated tubulin alpha-1A chain]	Q9Y2Y6/35	Q96PC5	Melanoma inhibitory activity protein 2 (MIA protein 2) (CTAGE family member 5 ER export factor) (Cutaneous T-cell lymphoma-associated antigen 5) (Meningioma-expressed antigen 6/11)	Q8NC51/163		O95486	Q96LA8
C9JB04/146	O60749	Sorting nexin-2 (Transformation-related gene 9 protein) (TRG-9)	O75094/137	Q9UQ35	Serine/arginine repetitive matrix protein 2 (300 kDa nuclear matrix antigen) (Serine/arginine-rich splicing factor-related nuclear matrix protein of 300 kDa) (SR-related nuclear matrix protein of 300 kDa) (Ser/Arg-related nuclear matrix protein of 300 kDa) (Splicing coactivator subunit SRm300) (Tax-responsive enhancer element-binding protein 803) (TaxREB803)	Q9H074/21		P21266	Q13523
C9JRT7/13	P78344	Eukaryotic translation initiation factor 4 gamma 2 (eIF-4-gamma 2) (eIF-4G 2) (eIF4G 2) (Death-associated protein 5) (DAP-5) (p97)	Q07954/1688	Q9NPI6	mRNA-decapping enzyme 1A (EC 3.6.1.62) (Smad4-interacting transcriptional co-activator) (Transcription factor SMIF)	Q9H074/17		Q8NDV7	Q15582
D6R9P3/245	Q14807	Kinesin-like protein KIF22 (Kinesin-like DNA-binding protein) (Kinesin-like protein 4)	Q2M2I3/318	Q8NI27	THO complex subunit 2 (Tho2) (hTREX120)	Q5BKZ1/173		Q9UGY1	Q70CQ1
D6R9P3/270	P06748	Nucleophosmin (NPM) (Nucleolar phosphoprotein B23) (Nucleolar protein NO38) (Numatrin)	Q4V328/499	O00625	Pirin (EC 1.13.11.24) (Probable quercetin 2,3-dioxygenase PIR) (Probable quercetinase)	Q5T8P6/876		Q8TEM1	Q8N8S7
D6RIF6/371	P61604	10 kDa heat shock protein, mitochondrial (Hsp10) (10 kDa chaperonin) (Chaperonin 10) (CPN10) (Early-pregnancy factor) (EPF) (Heat shock protein family E member 1)	Q63HN8/4822	Q96F45	Zinc finger protein 503	Q5BKZ1/175		Q5TZA2	Q9H9A5
E7EPK0/211	Q9NRF2	SH2B adapter protein 1 (Pro-rich, PH and SH2 domain-containing signaling mediator) (PSM) (SH2 domain-containing protein 1B)	Q63HN8/4828	Q6W2J9	BCL-6 corepressor (BCoR)	P14678/209		P53992	Q9NR63
E7EPN9/283	O00483	Cytochrome c oxidase subunit NDUFA4 (Complex I-MLRQ) (CI-MLRQ) (NADH-ubiquinone oxidoreductase MLRQ subunit)	Q7Z5J1/230	Q8NI36	WD repeat-containing protein 36 (T-cell activation WD repeat-containing protein) (TA-WDRP)	Q9Y520/1186		Q16832	O14804
E7EQV3/422	O43823	A-kinase anchor protein 8 (AKAP-8) (A-kinase anchor protein 95 kDa) (AKAP 95)	Q7Z5J1/235	P48382	DNA-binding protein RFX5 (Regulatory factor X 5)	P48634/1024		Q16890	P35240
E7EQV3/415	Q96F45	Zinc finger protein 503	Q86U42/267	Q16587	Zinc finger protein 74 (Zinc finger protein 520) (hZNF7)	P83369/78		Q8IXQ4	Q96KR1
E7EQV3/387	Q8TDN4	CDK5 and ABL1 enzyme substrate 1 (Interactor with CDK3 1) (Ik3-1)	Q86U42/269	Q92750	Transcription initiation factor TFIID subunit 4B (Transcription initiation factor TFIID 105 kDa subunit) (TAF(II)105) (TAFII-105) (TAFII105)	P14678/108		Q8N3J3	Q96LW9
E7EQV3/461	Q2QGD7	Zinc finger protein ZXDC (ZXD-like zinc finger protein)	Q86UT5/376	Q8N3J3	Homologous recombination OB-fold protein	O43237/397		Q9BW19	Q9H6S0
E7EQV3/448	Q86YR5	G-protein-signaling modulator 1 (Activator of G-protein signaling 3)	Q86XZ4/449	Q15025	TNFAIP3-interacting protein 1 (A20-binding inhibitor of NF-kappa-B activation 1) (ABIN-1) (HIV-1 Nef-interacting protein) (Nef-associated factor 1) (Naf1) (Nip40-1) (Virion-associated nuclear shuttling protein) (VAN) (hVAN)	O43390/500		O00268	B3KS81
E7EUU4/645	Q99798	Aconitate hydratase, mitochondrial (Aconitase) (EC 4.2.1.3) (Citrate hydro-lyase)	Q8IZ69/557	Q9H165	B-cell lymphoma/leukemia 11A (BCL-11A) (B-cell CLL/lymphoma 11A) (COUP-TF-interacting protein 1) (Ecotropic viral integration site 9 protein homolog) (EVI-9) (Zinc finger protein 856)	Q8NC51/165		O15119	O60683
E7EUU4/993	Q6PIY7	Poly(A) RNA polymerase GLD2 (hGLD-2) (EC 2.7.7.19) (PAP-associated domain-containing protein 4) (Terminal nucleotidyltransferase 2) (Terminal uridylyltransferase 2) (TUTase 2)	Q8WYL5/592	Q9NYJ8	TGF-beta-activated kinase 1 and MAP3K7-binding protein 2 (Mitogen-activated protein kinase kinase kinase 7-interacting protein 2) (TAK1-binding protein 2) (TAB-2) (TGF-beta-activated kinase 1-binding protein 2)	P15880/22		O75976	Q5RHP9
E7EUU4/8	P33993	DNA replication licensing factor MCM7 (EC 3.6.4.12) (CDC47 homolog) (P1.1-MCM3)	Q8WYL5/600	Q9BUT9	MAPK regulated corepressor interacting protein 2 (Protein FAM195A)	P31942/323		Q04727	Q8WXA9
E7EUU4/15	Q14257	Reticulocalbin-2 (Calcium-binding protein ERC-55) (E6-binding protein) (E6BP)	Q99590/1078	O95628	CCR4-NOT transcription complex subunit 4 (EC 2.3.2.27) (CCR4-associated factor 4) (E3 ubiquitin-protein ligase CNOT4) (Potential transcriptional repressor NOT4Hp) (RING-type E3 ubiquitin transferase CNOT4)	Q9NY12/42		Q9P227	Q92618
E7EUU4/25	Q9Y4B4	Helicase ARIP4 (EC 3.6.4.12) (Androgen receptor-interacting protein 4) (RAD54-like protein 2)	Q99590/1080	Q8WYB5	Histone acetyltransferase KAT6B (EC 2.3.1.48) (Histone acetyltransferase MOZ2) (MOZ, YBF2/SAS3, SAS2 and TIP60 protein 4) (MYST-4) (Monocytic leukemia zinc finger protein-related factor)	Q06787/471		Q15025	Q96EP0
E9PP44/57	P62826	GTP-binding nuclear protein Ran (EC 3.6.5.-) (Androgen receptor-associated protein 24) (GTPase Ran) (Ras-like protein TC4) (Ras-related nuclear protein)	Q9BX40/234	Q9NZM4	BRD4-interacting chromatin-remodeling complex-associated protein (Glioma tumor suppressor candidate region gene 1 protein)	Q92945/411		Q9Y597	A0A1B0GV03
E9PPJ0/230	Q15084	Protein disulfide-isomerase A6 (EC 5.3.4.1) (Endoplasmic reticulum protein 5) (ER protein 5) (ERp5) (Protein disulfide isomerase P5) (Thioredoxin domain-containing protein 7)	Q9H1B5/108	Q13303	Voltage-gated potassium channel subunit beta-2 (EC 1.1.1.-) (K(+) channel subunit beta-2) (Kv-beta-2) (hKvbeta2)	Q99729/245		Q96EA4	A1A5B4
F8WFC6/5	P51532	Transcription activator BRG1 (EC 3.6.4.-) (ATP-dependent helicase SMARCA4) (BRG1-associated factor 190A) (BAF190A) (Mitotic growth and transcription activator) (Protein BRG-1) (Protein brahma homolog 1) (SNF2-beta) (SWI/SNF-related matrix-associated actin-dependent regulator of chromatin subfamily A member 4)	Q9NY12/189	O94842	TOX high mobility group box family member 4 (Epidermal Langerhans cell protein LCP1)	Q9H074/15		Q5VTE6	B3GLJ2
G3V599/1092	Q6NSJ2	Pleckstrin homology-like domain family B member 3	Q9Y520/1565	Q53ET0	CREB-regulated transcription coactivator 2 (Transducer of regulated cAMP response element-binding protein 2) (TORC-2) (Transducer of CREB protein 2)	H3BRQ4/40		Q8TD16	O60346
H0Y2S9/1265	P09874	Poly [ADP-ribose] polymerase 1 (PARP-1) (EC 2.4.2.30) (ADP-ribosyltransferase diphtheria toxin-like 1) (ARTD1) (DNA ADP-ribosyltransferase PARP1) (EC 2.4.2.-) (NAD(+) ADP-ribosyltransferase 1) (ADPRT 1) (Poly[ADP-ribose] synthase 1) (Protein poly-ADP-ribosyltransferase PARP1) (EC 2.4.2.-) [Cleaved into: Poly [ADP-ribose] polymerase 1, processed C-terminus (Poly [ADP-ribose] polymerase 1, 89-kDa f…	Q9Y520/1571	Q5BJH7	Protein YIF1B (YIP1-interacting factor homolog B)	Q8WXF1/507		O00443	P40222
H0Y7V4/827	P78527	DNA-dependent protein kinase catalytic subunit (DNA-PK catalytic subunit) (DNA-PKcs) (EC 2.7.11.1) (DNPK1) (Ser-473 kinase) (S473K) (p460)	O00321/319	Q9NR12	PDZ and LIM domain protein 7 (LIM mineralization protein) (LMP) (Protein enigma)	Q1W6H9/56		Q8TF17	P51451
H0YA96/184	O60763	General vesicular transport factor p115 (Protein USO1 homolog) (Transcytosis-associated protein) (TAP) (Vesicle-docking protein)	O00321/323	Q8NF64	Zinc finger MIZ domain-containing protein 2 (PIAS-like protein Zimp7)	Q6Y7W6/107		O00159	Q13164
H0YA96/186	Q8WUF5	RelA-associated inhibitor (Inhibitor of ASPP protein) (Protein iASPP) (NFkB-interacting protein 1) (PPP1R13B-like protein)	O14983/505	Q9HAH7	Probable fibrosin-1	O75306/118		P11717	Q5JPB2
H0YA96/182	A4D1U4	DENN domain-containing protein 11 (DENND11) (Protein LCHN)	O60506/496	Q9P2D1	Chromodomain-helicase-DNA-binding protein 7 (CHD-7) (EC 3.6.4.12) (ATP-dependent helicase CHD7)	Q5T8P6/878		Q1W6H9	Q5SY80
H0YBE7/145	Q02978	Mitochondrial 2-oxoglutarate/malate carrier protein (OGCP) (alpha-oxoglutarate carrier) (Solute carrier family 25 member 11) (SLC25A11)	O60506/498	O15446	DNA-directed RNA polymerase I subunit RPA34 (A34.5) (Antisense to ERCC-1 protein) (ASE-1) (CD3-epsilon-associated protein) (CD3E-associated protein) (DNA-directed RNA polymerase I subunit G) (RNA polymerase I-associated factor PAF49)	Q13435/502		Q3B7T1	Q7RTX1
H0YH87/480	Q9P0J0	NADH dehydrogenase [ubiquinone] 1 alpha subcomplex subunit 13 (Cell death regulatory protein GRIM-19) (Complex I-B16.6) (CI-B16.6) (Gene associated with retinoic and interferon-induced mortality 19 protein) (GRIM-19) (Gene associated with retinoic and IFN-induced mortality 19 protein) (NADH-ubiquinone oxidoreductase B16.6 subunit)	O60506/501	A6NHQ4	Elongin BC and Polycomb repressive complex 2-associated protein (Proline-rich protein 28)	Q8N9B5/87		P23786	Q8IVL6
H0YLB1/27	P54577	Tyrosine--tRNA ligase, cytoplasmic (EC 6.1.1.1) (Tyrosyl-tRNA synthetase) (TyrRS) [Cleaved into: Tyrosine--tRNA ligase, cytoplasmic, N-terminally processed]	O75360/65	Q15596	Nuclear receptor coactivator 2 (NCoA-2) (Class E basic helix-loop-helix protein 75) (bHLHe75) (Transcriptional intermediary factor 2) (hTIF2)	Q5T5U3/574		Q9NRL2	Q8IWJ2
H3BNC0/32	P35579	Myosin-9 (Cellular myosin heavy chain, type A) (Myosin heavy chain 9) (Myosin heavy chain, non-muscle IIa) (Non-muscle myosin heavy chain A) (NMMHC-A) (Non-muscle myosin heavy chain IIa) (NMMHC II-a) (NMMHC-IIA)	P09038/118	Q16890	Tumor protein D53 (hD53) (Tumor protein D52-like 1)	Q6Y7W6/149		P62316	Q8NA82
H3BQQ2/269	Q9H3H3	UPF0696 protein C11orf68 (Basophilic leukemia-expressed protein Bles03) (Protein p5326)	P09038/124	Q9Y2K2	Serine/threonine-protein kinase SIK3 (EC 2.7.11.1) (Salt-inducible kinase 3) (SIK-3) (Serine/threonine-protein kinase QSK)	Q01844/314		P46777	Q9BRR8
H3BQZ7/656	Q8IWD4	Coiled-coil domain-containing protein 117	P0DN76/211	Q9H7S9	Zinc finger protein 703 (Zinc finger elbow-related proline domain protein 1)	Q08211/1223		Q92878	Q9P212
H7BY36/111	Q9UBC1	NF-kappa-B inhibitor-like protein 1 (Inhibitor of kappa B-like protein) (I-kappa-B-like protein) (IkappaBL) (Nuclear factor of kappa light polypeptide gene enhancer in B-cells inhibitor-like 1)	P62633/30	Q96BD5	PHD finger protein 21A (BHC80a) (BRAF35-HDAC complex protein BHC80)	O43390/502		P41252	A1L390
H7BY36/288	Q13243	Serine/arginine-rich splicing factor 5 (Delayed-early protein HRS) (Pre-mRNA-splicing factor SRP40) (Splicing factor, arginine/serine-rich 5)	Q05925/141	P41162	ETS translocation variant 3 (ETS domain transcriptional repressor PE1) (PE-1) (Mitogenic Ets transcriptional suppressor)	P48634/1039		Q9P0W8	B2RXF0
H7BY36/117	C9JLR9	Zinc finger translocation-associated protein (ZFTA)	Q3B7T1/167	Q14527	Helicase-like transcription factor (EC 2.3.2.27) (EC 3.6.4.-) (DNA-binding protein/plasminogen activator inhibitor 1 regulator) (HIP116) (RING finger protein 80) (RING-type E3 ubiquitin transferase HLTF) (SWI/SNF-related matrix-associated actin-dependent regulator of chromatin subfamily A member 3) (Sucrose nonfermenting protein 2-like 3)	Q96EV2/1068		P49756	O75970
H7C0H8/33	O43347	RNA-binding protein Musashi homolog 1 (Musashi-1)	Q8N912/52	Q8WUF5	RelA-associated inhibitor (Inhibitor of ASPP protein) (Protein iASPP) (NFkB-interacting protein 1) (PPP1R13B-like protein)	Q86WR7/320		Q8ND24	Q99878
H7C0H8/29	Q92686	Neurogranin (Ng) (RC3) [Cleaved into: NEUG(55-78)]	Q8N912/57	Q9C0K0	B-cell lymphoma/leukemia 11B (BCL-11B) (B-cell CLL/lymphoma 11B) (COUP-TF-interacting protein 2) (Radiation-induced tumor suppressor gene 1 protein) (hRit1)	P48634/1026		Q9UKV3	P12036
H7C2L4/61	Q63ZY3	KN motif and ankyrin repeat domain-containing protein 2 (Ankyrin repeat domain-containing protein 25) (Matrix-remodeling-associated protein 3) (SRC-1-interacting protein) (SIP) (SRC-interacting protein) (SRC1-interacting protein)	Q93033/33	Q9H2P0	Activity-dependent neuroprotector homeobox protein (Activity-dependent neuroprotective protein)	Q9Y2W1/841		Q16629	Q12768
H7C491/33	P52298	Nuclear cap-binding protein subunit 2 (20 kDa nuclear cap-binding protein) (Cell proliferation-inducing gene 55 protein) (NCBP 20 kDa subunit) (CBP20) (NCBP-interacting protein 1) (NIP1)	Q96SY0/127	P23769	Endothelial transcription factor GATA-2 (GATA-binding protein 2)	Q99700/40		Q02641	Q5M9Q1
I3L172/35	Q8TDC3	Serine/threonine-protein kinase BRSK1 (EC 2.7.11.1) (Brain-selective kinase 1) (EC 2.7.11.26) (Brain-specific serine/threonine-protein kinase 1) (BR serine/threonine-protein kinase 1) (Serine/threonine-protein kinase SAD-B) (Synapses of Amphids Defective homolog 1) (SAD1 homolog) (hSAD1)	P62805/24	P81877	Single-stranded DNA-binding protein 2 (Sequence-specific single-stranded-DNA-binding protein 2)	Q9Y520/1190		Q8TBC3	Q8TAW3
J3KMX1/594	O95425	Supervillin (Archvillin) (p205/p250)	Q69YN4/1687	A0AV96	RNA-binding protein 47 (RNA-binding motif protein 47)	Q01844/490		O60318	Q96B54
J3KP15/109	Q8WYH8	Inhibitor of growth protein 5 (p28ING5)	Q69YN4/1694	Q99742	Neuronal PAS domain-containing protein 1 (Neuronal PAS1) (Basic-helix-loop-helix-PAS protein MOP5) (Class E basic helix-loop-helix protein 11) (bHLHe11) (Member of PAS protein 5) (PAS domain-containing protein 5)	P48634/1028		P56545	Q9UKN7
J3KP15/117	Q9UDT6	CAP-Gly domain-containing linker protein 2 (Cytoplasmic linker protein 115) (CLIP-115) (Cytoplasmic linker protein 2) (Williams-Beuren syndrome chromosomal region 3 protein) (Williams-Beuren syndrome chromosomal region 4 protein)	Q69YN4/1697	Q9NUL3	Double-stranded RNA-binding protein Staufen homolog 2	O94906/23		Q9C086	Q9ULM0
J3KRZ2/23	Q9Y5U2	U5 small nuclear ribonucleoprotein TSSC4 (Tumor-suppressing STF cDNA 4 protein) (Tumor-suppressing subchromosomal transferable fragment candidate gene 4 protein)	Q6NUI6/385	Q6ZRI6	Uncharacterized protein C15orf39	P51116/399		Q9P2K3	O15209
J3KTA4/502	P0CG39	POTE ankyrin domain family member J	Q8WWM7/361	O00712	Nuclear factor 1 B-type (NF1-B) (Nuclear factor 1/B) (CCAAT-box-binding transcription factor) (CTF) (Nuclear factor I/B) (NF-I/B) (NFI-B) (TGGCA-binding protein)	Q9P227/1335		Q9Y252	P04004
J3QSX6/360	P14866	Heterogeneous nuclear ribonucleoprotein L (hnRNP L)	Q96BY2/287	P23786	Carnitine O-palmitoyltransferase 2, mitochondrial (EC 2.3.1.21) (Carnitine palmitoyltransferase II) (CPT II)	Q9NY12/205		P18621	Q8N5M9
J3QSX6/362	O14686	Histone-lysine N-methyltransferase 2D (Lysine N-methyltransferase 2D) (EC 2.1.1.364) (ALL1-related protein) (Myeloid/lymphoid or mixed-lineage leukemia protein 2)	Q9H334/544	Q15735	Phosphatidylinositol 4,5-bisphosphate 5-phosphatase A (EC 3.1.3.36) (Inositol polyphosphate 5-phosphatase J) (Phosphatidylinositol 1,3,4,5-tetrakisphosphate 5-phosphatase) (EC 3.1.3.56) (Phosphatidylinositol 1,4,5-trisphosphate 5-phosphatase) (EC 3.1.3.56)	Q00839/779		Q9H165	Q8TC17
M0QZ22/602	Q96EP5	DAZ-associated protein 1 (Deleted in azoospermia-associated protein 1)	Q9UHC1/174	O75376	Nuclear receptor corepressor 1 (N-CoR) (N-CoR1)	Q08211/1227		Q13263	Q96SK2
M0QZ22/615	P48382	DNA-binding protein RFX5 (Regulatory factor X 5)	O60674/769	Q9NRJ4	Tubby-related protein 4 (Tubby superfamily protein) (Tubby-like protein 4)	Q9Y520/1188		O94973	P55017
R9WNI0/405	Q12904	Aminoacyl tRNA synthase complex-interacting multifunctional protein 1 (Multisynthase complex auxiliary component p43) [Cleaved into: Endothelial monocyte-activating polypeptide 2 (EMAP-2) (Endothelial monocyte-activating polypeptide II) (EMAP-II) (Small inducible cytokine subfamily E member 1)]	O94927/321	P07196	Neurofilament light polypeptide (NF-L) (68 kDa neurofilament protein) (Neurofilament triplet L protein)	O00267/696		Q6YP21	Q1ED39
R9WNI0/408	Q9UJX5	Anaphase-promoting complex subunit 4 (APC4) (Cyclosome subunit 4)	P09848/1138	Q75N03	E3 ubiquitin-protein ligase Hakai (EC 2.3.2.27) (Casitas B-lineage lymphoma-transforming sequence-like protein 1) (c-Cbl-like protein 1) (RING finger protein 188) (RING-type E3 ubiquitin transferase Hakai)	Q8NC51/170		Q2TAY7	Q86W92
R9WNI0/411	O60493	Sorting nexin-3 (Protein SDP3)	Q03923/103	Q15788	Nuclear receptor coactivator 1 (NCoA-1) (EC 2.3.1.48) (Class E basic helix-loop-helix protein 74) (bHLHe74) (Protein Hin-2) (RIP160) (Renal carcinoma antigen NY-REN-52) (Steroid receptor coactivator 1) (SRC-1)	Q9BXP5/840		P09661	Q8WU08
S4R331/45	Q16637	Survival motor neuron protein (Component of gems 1) (Gemin-1)	Q14444/698	Q96JK9	Mastermind-like protein 3 (Mam-3)	Q15654/238		Q63HN8	Q9BY77
S4R331/55	Q9H7S9	Zinc finger protein 703 (Zinc finger elbow-related proline domain protein 1)	Q8N140/185	Q9NSV4	Protein diaphanous homolog 3 (Diaphanous-related formin-3) (DRF3) (MDia2)	P14678/221		Q8NI27	Q9UN37
U3KQU7/73	P62917	Large ribosomal subunit protein uL2 (60S ribosomal protein L8)	Q8TF17/1218	P37802	Transgelin-2 (Epididymis tissue protein Li 7e) (SM22-alpha homolog)	Q92945/415		Q14137	A6NMS7
X6R700/118	Q14498	RNA-binding protein 39 (CAPER alpha) (CAPERalpha) (Hepatocellular carcinoma protein 1) (RNA-binding motif protein 39) (RNA-binding region-containing protein 2) (Splicing factor HCC1)	Q96EA4/215	P50548	ETS domain-containing transcription factor ERF (Ets2 repressor factor) (PE-2)	P62314/100		Q9UPN4	O94966
X6R700/115	Q6ZW31	Rho GTPase-activating protein SYDE1 (Synapse defective protein 1 homolog 1) (Protein syd-1 homolog 1)	P63162/236	P19484	Transcription factor EB (Class E basic helix-loop-helix protein 35) (bHLHe35)	Q9NYF8/809		O15014	P13631
O00267/681	P06454	Prothymosin alpha [Cleaved into: Prothymosin alpha, N-terminally processed; Thymosin alpha-1]	P17844/502	Q8WXX7	Autism susceptibility gene 2 protein	P15880/26		Q8WYB5	Q6PHR2
P08729/13	Q9NUQ3	Gamma-taxilin (Environmental lipopolysaccharide-responding gene protein) (Factor inhibiting ATF4-mediated transcription) (FIAT) (Lipopolysaccharide-specific response protein 5)	P19338/691	Q9UEG4	Zinc finger protein 629 (Zinc finger protein 65)	P22087/59		Q7Z5V6	Q99613
P14678/209	Q8TDN6	Ribosome biogenesis protein BRX1 homolog (Brix domain-containing protein 2)	P19338/694	Q92567	Protein FAM168A (Tongue cancer chemotherapy resistance-associated protein 1)	Q06787/474		B3KVR1	Q9H2S5
P19338/656	P08621	U1 small nuclear ribonucleoprotein 70 kDa (U1 snRNP 70 kDa) (U1-70K) (snRNP70)	Q02641/9	O95071	E3 ubiquitin-protein ligase UBR5 (EC 2.3.2.26) (E3 ubiquitin-protein ligase, HECT domain-containing 1) (Hyperplastic discs protein homolog) (hHYD) (Progestin-induced protein)	Q8ND56/427		Q4V328	Q9H4A3
P31942/121	P35232	Prohibitin 1	Q14865/407	A7KAX9	Rho GTPase-activating protein 32 (Brain-specific Rho GTPase-activating protein) (GAB-associated Cdc42/Rac GTPase-activating protein) (GC-GAP) (GTPase regulator interacting with TrkA) (Rho-type GTPase-activating protein 32) (Rho/Cdc42/Rac GTPase-activating protein RICS) (RhoGAP involved in the beta-catenin-N-cadherin and NMDA receptor signaling) (p200RhoGAP) (p250GAP)	Q6Y7W6/118		Q9ULJ6	Q9H6H4
P31943/206	O76041	Nebulette (Actin-binding Z-disk protein)	Q16629/214	Q7Z5L9	Interferon regulatory factor 2-binding protein 2 (IRF-2-binding protein 2) (IRF-2BP2)	Q01844/317		Q13748	Q2KJY2
P35637/213	Q5QP82	DDB1- and CUL4-associated factor 10 (WD repeat-containing protein 32)	Q69YN4/1723	Q8TF74	WAS/WASL-interacting protein family member 2 (WASP-interacting protein-related protein) (WIP- and CR16-homologous protein) (WIP-related protein)	O43390/506		Q59EC0	O00470
P35637/472	O43824	Putative GTP-binding protein 6 (Pseudoautosomal GTP-binding protein-like)	Q96GW7/274	Q96HA1	Nuclear envelope pore membrane protein POM 121 (Nuclear envelope pore membrane protein POM 121A) (Nucleoporin Nup121) (Pore membrane protein of 121 kDa)	Q9Y2W1/845		B4DRM3	P28290
P46783/153	Q9Y6K1	DNA (cytosine-5)-methyltransferase 3A (Dnmt3a) (EC 2.1.1.37) (Cysteine methyltransferase DNMT3A) (EC 2.1.1.-) (DNA methyltransferase HsaIIIA) (DNA MTase HsaIIIA) (M.HsaIIIA)	Q96GW7/280	Q9H6K5	Proline-rich protein 36	Q92804/403		B2R8Z8	P35556
P51114/447	P07900	Heat shock protein HSP 90-alpha (EC 3.6.4.10) (Heat shock 86 kDa) (HSP 86) (HSP86) (Heat shock protein family C member 1) (Lipopolysaccharide-associated protein 2) (LAP-2) (LPS-associated protein 2) (Renal carcinoma antigen NY-REN-38)	Q9NQ69/56	Q9H089	Large subunit GTPase 1 homolog (hLsg1) (EC 3.6.1.-)	Q16630/206		A8K6U7	Q03468
P62318/114	Q96PC5	Melanoma inhibitory activity protein 2 (MIA protein 2) (CTAGE family member 5 ER export factor) (Cutaneous T-cell lymphoma-associated antigen 5) (Meningioma-expressed antigen 6/11)	Q9P281/744	Q6EEV4	DNA-directed RNA polymerase II subunit GRINL1A, isoforms 4/5 (DNA-directed RNA polymerase II subunit M, isoforms 4/5)	P48634/1034		Q8IVL0	Q03924
Q00839/732	P61081	NEDD8-conjugating enzyme Ubc12 (EC 2.3.2.34) (NEDD8 carrier protein) (Ubiquitin-conjugating enzyme E2 M)	Q9P281/759	Q5VTE6	Protein angel homolog 2	Q14011/116		Q2L6I0	Q13153
Q06787/539	O95793	Double-stranded RNA-binding protein Staufen homolog 1	O75525/245	Q9H4M3	F-box only protein 44 (F-box protein FBX30) (F-box/G-domain protein 3)	Q08211/1235		Q969E4	Q14739
Q07666/282	Q13148	TAR DNA-binding protein 43 (TDP-43)	P51114/388	Q07890	Son of sevenless homolog 2 (SOS-2)	O00267/698		H7C0J3	Q15759
Q15654/236	Q8NB15	Zinc finger protein 511	Q00839/793	O15119	T-box transcription factor TBX3 (T-box protein 3)	Q8NC51/188		H0YAA0	Q69YQ0
Q5BKZ1/173	P54819	Adenylate kinase 2, mitochondrial (AK 2) (EC 2.7.4.3) (ATP-AMP transphosphorylase 2) (ATP:AMP phosphotransferase) (Adenylate monophosphate kinase) [Cleaved into: Adenylate kinase 2, mitochondrial, N-terminally processed]	Q07283/952	Q9P0W8	Spermatogenesis-associated protein 7 (HSD-3.1) (Spermatogenesis-associated protein HSD3)	P15880/34		Q52LJ0	Q9NXT0
Q5T8P6/876	P60660	Myosin light polypeptide 6 (17 kDa myosin light chain) (LC17) (Myosin light chain 3) (MLC-3) (Myosin light chain alkali 3) (Myosin light chain A3) (Smooth muscle and nonmuscle myosin light chain alkali 6)	Q07283/961	O94788	Retinal dehydrogenase 2 (RALDH 2) (RalDH2) (EC 1.2.1.36) (Aldehyde dehydrogenase family 1 member A2) (ALDH1A2) (Retinaldehyde-specific dehydrogenase type 2) (RALDH(II))	Q6Y7W6/120		Q8WZ42	Q86UP2
Q86WR7/318	Q12888	TP53-binding protein 1 (53BP1) (p53-binding protein 1) (p53BP1)	Q15424/868	Q13207	T-box transcription factor TBX2 (T-box protein 2)	Q01844/321		B4DXZ6	Q8IUH3
Q8NC51/165	P00492	Hypoxanthine-guanine phosphoribosyltransferase (HGPRT) (HGPRTase) (EC 2.4.2.8)	Q15424/874	Q15637	Splicing factor 1 (Mammalian branch point-binding protein) (BBP) (mBBP) (Transcription factor ZFM1) (Zinc finger gene in MEN1 locus) (Zinc finger protein 162)	Q9Y520/1198		F5H4D6	Q8IXR9
Q8NC51/172	P61247	Small ribosomal subunit protein eS1 (40S ribosomal protein S3a) (v-fos transformation effector protein) (Fte-1)	Q5VT52/1117	O95714	E3 ubiquitin-protein ligase HERC2 (EC 2.3.2.26) (HECT domain and RCC1-like domain-containing protein 2) (HECT-type E3 ubiquitin transferase HERC2)	P15880/36		H3BRQ4	Q8TBZ2
Q8NC51/175	Q9Y242	Transcription factor 19 (TCF-19) (Transcription factor SC1)	Q86U42/291	P49419	Alpha-aminoadipic semialdehyde dehydrogenase (Alpha-AASA dehydrogenase) (EC 1.2.1.31) (Aldehyde dehydrogenase family 7 member A1) (EC 1.2.1.3) (Antiquitin-1) (Betaine aldehyde dehydrogenase) (EC 1.2.1.8) (Delta1-piperideine-6-carboxylate dehydrogenase) (P6c dehydrogenase)	Q1KMD3/656		B7Z848	Q8WZ60
Q8NC51/177	Q9P2D1	Chromodomain-helicase-DNA-binding protein 7 (CHD-7) (EC 3.6.4.12) (ATP-dependent helicase CHD7)	Q86UR5/1479	Q9H0E3	Histone deacetylase complex subunit SAP130 (130 kDa Sin3-associated polypeptide) (Sin3-associated polypeptide p130)	Q86U42/238		H7C3A1	Q96PX9
Q8ND56/401	Q9BRQ0	Pygopus homolog 2	Q86UR5/1483	A6NGB9	WAS/WASL-interacting protein family member 3 (Corticosteroids and regional expression protein 16 homolog)	P0C1Z6/68		H3BUF6	Q96RW7
Q92804/175	O75400	Pre-mRNA-processing factor 40 homolog A (Fas ligand-associated factor 1) (Formin-binding protein 11) (Formin-binding protein 3) (Huntingtin yeast partner A) (Huntingtin-interacting protein 10) (HIP-10) (Huntingtin-interacting protein A) (Renal carcinoma antigen NY-REN-6)	Q86UY5/419	Q86UW9	Probable E3 ubiquitin-protein ligase DTX2 (EC 2.3.2.27) (Protein deltex-2) (Deltex2) (hDTX2) (RING finger protein 58) (RING-type E3 ubiquitin transferase DTX2)	Q14157/168		Q07954	Q9BWF2
Q92804/498	Q8NC96	Adaptin ear-binding coat-associated protein 1 (NECAP endocytosis-associated protein 1) (NECAP-1)	Q92804/343	Q9ULV0	Unconventional myosin-Vb	Q14157/172		F5H296	Q9C0I4
Q96EV2/1068	P62258	14-3-3 protein epsilon (14-3-3E)	Q96QC0/693	Q9H9D4	Zinc finger protein 408 (PR domain zinc finger protein 17)	Q9Y3Y2/148		P21817	Q9ULZ1
Q9H074/15	P34897	Serine hydroxymethyltransferase, mitochondrial (SHMT) (EC 2.1.2.1) (Glycine hydroxymethyltransferase) (Serine methylase)	Q96QC0/705	Q6NZ36	Fanconi anemia core complex-associated protein 20 (FANCA-associated protein of 20 kDa) (Fanconi anemia-associated protein of 20 kDa)	Q13151/7		B7Z7P8	Q9Y566
Q9H074/17	Q8N1G1	RNA exonuclease 1 homolog (EC 3.1.-.-) (Elongin-A-binding protein 1) (EloA-BP1) (Transcription elongation factor B polypeptide 3-binding protein 1)	Q96QC0/707	P05423	DNA-directed RNA polymerase III subunit RPC4 (RNA polymerase III subunit C4) (DNA-directed RNA polymerase III subunit D) (Protein BN51) (RNA polymerase III 47 kDa subunit) (RPC53 homolog)	Q01844/7		H7C0N4	A6NJI1
Q9Y4Z0/109	O14776	Transcription elongation regulator 1 (TATA box-binding protein-associated factor 2S) (Transcription factor CA150)	Q9BZZ5/507	O14639	Actin-binding LIM protein 1 (abLIM-1) (Actin-binding LIM protein family member 1) (Actin-binding double zinc finger protein) (LIMAB1) (Limatin)	Q01844/1		H0YEU6	O14807
Q9Y4Z0/115	P62753	Small ribosomal subunit protein eS6 (40S ribosomal protein S6) (Phosphoprotein NP33)	Q9BZZ5/510	O60243	Heparan-sulfate 6-O-sulfotransferase 1 (HS6ST-1) (EC 2.8.2.-)	Q8WXF1/25		F5GXF5	P08069
Q9Y520/1186	Q96DT7	Zinc finger and BTB domain-containing protein 10 (Zinc finger protein RIN ZF)	Q9BZZ5/515	P08034	Gap junction beta-1 protein (Connexin-32) (Cx32) (GAP junction 28 kDa liver protein)	Q00839/1		Q9UPZ6	P08603
B7ZAP0/45	O15320	Melanoma inhibitory activity protein 2 (MIA protein 2) (CTAGE family member 5 ER export factor) (Cutaneous T-cell lymphoma-associated antigen 5) (Meningioma-expressed antigen 6/11)	Q9BZZ5/518	P15407	Fos-related antigen 1 (FRA-1)	P62805/4		H0YDQ8	P0DJI9
O60870/36	Q14687	Genetic suppressor element 1	Q9BZZ5/520	P30988	Calcitonin receptor (CT-R)	Q13435/7		B7Z4B8	P51959
Q2T9K0/253	P62306	Small nuclear ribonucleoprotein F (snRNP-F) (Sm protein F) (Sm-F) (SmF)	Q9C0J8/1106	P48553	Trafficking protein particle complex subunit 10 (Epilepsy holoprosencephaly candidate 1 protein) (EHOC-1) (Protein GT334) (Trafficking protein particle complex subunit TMEM1) (Transport protein particle subunit TMEM1) (TRAPP subunit TMEM1)	Q92734/2		Q96BD5	Q01082
Q3KQU3/659	Q71RC2	La-related protein 4 (La ribonucleoprotein domain family member 4)	Q9NS39/322	P49756	RNA-binding protein 25 (Arg/Glu/Asp-rich protein of 120 kDa) (RED120) (Protein S164) (RNA-binding motif protein 25) (RNA-binding region-containing protein 7)	P09651/10		F8W726	Q15643
Q7Z402/722	A0AV96	RNA-binding protein 47 (RNA-binding motif protein 47)	Q9NY12/208	P52597	Heterogeneous nuclear ribonucleoprotein F (hnRNP F) (Nucleolin-like protein mcs94-1) [Cleaved into: Heterogeneous nuclear ribonucleoprotein F, N-terminally processed]	P11940/12		P35908	Q3B820
Q8N148/305	Q9NQH7	Xaa-Pro aminopeptidase 3 (X-Pro aminopeptidase 3) (EC 3.4.11.9) (Aminopeptidase P3) (APP3)	Q9NY12/213	P62304	Small nuclear ribonucleoprotein E (snRNP-E) (Sm protein E) (Sm-E) (SmE)	P33240/7		H7BY16	Q5TAX3
Q92187/323	Q9NUL3	Double-stranded RNA-binding protein Staufen homolog 2	Q9NY12/215	Q02779	Mitogen-activated protein kinase kinase kinase 10 (EC 2.7.11.25) (Mixed lineage kinase 2) (Protein kinase MST)	P14678/14		E7EWR4	Q6ICH7
Q92804/535	Q86WJ1	Chromodomain-helicase-DNA-binding protein 1-like (EC 3.6.4.-) (Amplified in liver cancer protein 1)	Q9Y2W1/91	Q13748	Tubulin alpha-3C chain (EC 3.6.5.-) (Alpha-tubulin 2) (Alpha-tubulin 3C) (Tubulin alpha-2 chain) [Cleaved into: Detyrosinated tubulin alpha-3C chain]	Q96AE4/15		B4DZC3	Q8IVL5
Q99712/356	Q92522	Histone H1.10 (Histone H1x)	Q9Y2W1/101	Q13748	Tubulin alpha-3D chain (EC 3.6.5.-) (Alpha-tubulin 3D) [Cleaved into: Detyrosinated tubulin alpha-3D chain]	P31943/1		D6R9H8	Q8N8E3
Q9BYH1/550	Q14978	Nucleolar and coiled-body phosphoprotein 1 (140 kDa nucleolar phosphoprotein) (Nopp140) (Hepatitis C virus NS5A-transactivated protein 13) (HCV NS5A-transactivated protein 13) (Nucleolar 130 kDa protein) (Nucleolar phosphoprotein p130)	G9CGD6/140	Q14789	Golgin subfamily B member 1 (372 kDa Golgi complex-associated protein) (GCP372) (Giantin) (Macrogolgin)	Q14444/7		P31327	Q96BZ9
O15541/145	P04908	Histone H2A type 1-B/E (Histone H2A.2) (Histone H2A/a) (Histone H2A/m)	O14686/1315	Q149N8	E3 ubiquitin-protein ligase SHPRH (EC 2.3.2.27) (EC 3.6.4.-) (RING-type E3 ubiquitin transferase SHPRH) (SNF2, histone-linker, PHD and RING finger domain-containing helicase)	Q13310/6		Q24JQ7	Q96PE3
P07814/482	Q9Y618	Nuclear receptor corepressor 2 (N-CoR2) (CTG repeat protein 26) (SMAP270) (Silencing mediator of retinoic acid and thyroid hormone receptor) (SMRT) (T3 receptor-associating factor) (TRAC) (Thyroid-, retinoic-acid-receptor-associated corepressor)	O14686/1322	Q15149	Plectin (PCN) (PLTN) (Hemidesmosomal protein 1) (HD1) (Plectin-1)	Q13310/34		F8VZY9	Q9BXT5
P12111/2501	Q12766	HMG domain-containing protein 3 (HMG box-containing protein 3) (Protein SMF)	P21266/117	Q15696	U2 small nuclear ribonucleoprotein auxiliary factor 35 kDa subunit-related protein 2 (CCCH type zinc finger, RNA-binding motif and serine/arginine rich protein 2) (Renal carcinoma antigen NY-REN-20) (U2(RNU2) small nuclear RNA auxiliary factor 1-like 2) (U2AF35-related protein) (URP)	P62633/2		Q5VW27	Q9BYW2
Q14108/294	Q86XP3	ATP-dependent RNA helicase DDX42 (EC 3.6.4.13) (DEAD box protein 42) (RNA helicase-like protein) (RHELP) (RNA helicase-related protein) (RNAHP) (SF3b DEAD box protein) (Splicing factor 3B-associated 125 kDa protein) (SF3b125)	P23246/547	Q16533	snRNA-activating protein complex subunit 1 (SNAPc subunit 1) (Proximal sequence element-binding transcription factor subunit gamma) (PSE-binding factor subunit gamma) (PTF subunit gamma) (Small nuclear RNA-activating complex polypeptide 1) (snRNA-activating protein complex 43 kDa subunit) (SNAPc 43 kDa subunit)	Q92804/11		Q9Y446	Q9H0A0
Q58DX5/730	Q5PRF9	Protein Smaug homolog 2 (Smaug 2) (hSmaug2) (Sterile alpha motif domain-containing protein 4B) (SAM domain-containing protein 4B)	P23246/548	Q5CZC0	Fibrous sheath-interacting protein 2	Q9BYN0/5		P49848	Q9P2I0
Q6X784/138	Q9HD15	Steroid receptor RNA activator 1 (Steroid receptor RNA activator protein) (SRAP)	P61978/268	Q5T6F2	Ubiquitin-associated protein 2 (UBAP-2) (RNA polymerase II degradation factor UBAP2)	P62995/3		Q8N174	Q9Y4E8
Q6ZMP0/314	P67775	Serine/threonine-protein phosphatase 2A catalytic subunit alpha isoform (PP2A-alpha) (EC 3.1.3.16) (Replication protein C) (RP-C)	P67809/199	Q5VZP5	Serine/threonine/tyrosine-interacting-like protein 2 (Inactive dual specificity phosphatase 27)	P09651/15			Q92753
Q7Z572/100	P40425	Pre-B-cell leukemia transcription factor 2 (Homeobox protein PBX2) (Protein G17)	P67809/200	Q6Q759	Sperm-associated antigen 17 (Projection protein PF6 homolog)	Q92804/9			Q15080
Q7Z5D8/107	Q9P2K5	Myelin expression factor 2 (MEF-2) (MyEF-2) (MST156)	Q01844/603	Q86WP2	Vasculin (GC-rich promoter-binding protein 1) (Vascular wall-linked protein)	Q86V81/2			Q6P1X6
Q8TED0/348	O75525	KH domain-containing, RNA-binding, signal transduction-associated protein 3 (RNA-binding protein T-Star) (Sam68-like mammalian protein 2) (SLM-2) (Sam68-like phosphotyrosine protein)	Q01844/607	Q8IXR5	Protein FAM178B	P35637/3			Q8N9W6
Q8WYP3/483	Q96B36	Proline-rich AKT1 substrate 1 (40 kDa proline-rich AKT substrate)	Q86UR5/1266	Q8IY18	Structural maintenance of chromosomes protein 5 (SMC protein 5) (SMC-5) (hSMC5)	Q9NW82/13			Q8WXI7
Q96AN5/8	O43852	Calumenin (Crocalbin) (IEF SSP 9302)	Q8ND56/421	Q8N878	FERM domain-containing protein 1	P98179/4			Q9GZU1
Q96HL8/224	Q14527	Helicase-like transcription factor (EC 2.3.2.27) (EC 3.6.4.-) (DNA-binding protein/plasminogen activator inhibitor 1 regulator) (HIP116) (RING finger protein 80) (RING-type E3 ubiquitin transferase HLTF) (SWI/SNF-related matrix-associated actin-dependent regulator of chromatin subfamily A member 3) (Sucrose nonfermenting protein 2-like 3)	Q8ND56/423	Q8NDV7	Trinucleotide repeat-containing gene 6A protein (CAG repeat protein 26) (EMSY interactor protein) (GW182 autoantigen) (Protein GW1) (Glycine-tryptophan protein of 182 kDa)	Q92804/2			Q9NXP7
Q96NR3/614	Q9H6R0	ATP-dependent RNA helicase DHX33 (EC 3.6.4.13) (DEAH box protein 33)	Q96AE4/361	Q8NDX5	Polyhomeotic-like protein 3 (Early development regulatory protein 3) (Homolog of polyhomeotic 3) (hPH3)	Q9H0D6/12			A0A024QYV5
Q9BXY4/211	P11021	Endoplasmic reticulum chaperone BiP (EC 3.6.4.10) (78 kDa glucose-regulated protein) (GRP-78) (Binding-immunoglobulin protein) (BiP) (Heat shock protein 70 family protein 5) (HSP70 family protein 5) (Heat shock protein family A member 5) (Immunoglobulin heavy chain-binding protein)	Q96PV6/463	Q8NEE8	Tetratricopeptide repeat protein 16 (TPR repeat protein 16)	P09651/16			Q59H77
Q9H0W5/494	P30041	Peroxiredoxin-6 (EC 1.11.1.27) (1-Cys peroxiredoxin) (1-Cys PRX) (24 kDa protein) (Acidic calcium-independent phospholipase A2) (aiPLA2) (EC 3.1.1.4) (Antioxidant protein 2) (Glutathione-dependent peroxiredoxin) (Liver 2D page spot 40) (Lysophosphatidylcholine acyltransferase 5) (LPC acyltransferase 5) (LPCAT-5) (Lyso-PC acyltransferase 5) (EC 2.3.1.23) (Non-selenium glutathione peroxidase) (NSGP…	Q96PV6/466	Q8NGG0	Olfactory receptor 8J3 (Olfactory receptor OR11-173)	P23246/1			B7Z2N8
Q9NUD9/8	Q5BJH7	Protein YIF1B (YIP1-interacting factor homolog B)	Q96PV6/472	Q8TDI0	Chromodomain-helicase-DNA-binding protein 5 (CHD-5) (EC 3.6.4.12) (ATP-dependent helicase CHD5)	P35637/2			I3L0U5
Q9ULV0/1220	Q9BTD8	RNA-binding protein 42 (RNA-binding motif protein 42)	Q96PV6/474	Q92502	StAR-related lipid transfer protein 8 (Deleted in liver cancer 3 protein) (DLC-3) (START domain-containing protein 8) (StARD8) (START-GAP3)	Q9Y3Y2/10			Q14512
A2AJT9/363	Q15596	Nuclear receptor coactivator 2 (NCoA-2) (Class E basic helix-loop-helix protein 75) (bHLHe75) (Transcriptional intermediary factor 2) (hTIF2)	Q96RL7/3037	Q92504	Zinc transporter SLC39A7 (Histidine-rich membrane protein Ke4) (Really interesting new gene 5 protein) (Solute carrier family 39 member 7) (Zrt-, Irt-like protein 7) (ZIP7)	Q00839/6			Q8WU76
Q32P51/196	Q96FX7	tRNA (adenine(58)-N(1))-methyltransferase catalytic subunit TRMT61A (EC 2.1.1.220) (mRNA methyladenosine-N(1)-methyltransferase catalytic subunit TRMT61A) (EC 2.1.1.-) (tRNA(m1A58)-methyltransferase subunit TRMT61A) (tRNA(m1A58)MTase subunit TRMT61A)	Q9BQI6/144	Q92878	DNA repair protein RAD50 (hRAD50) (EC 3.6.-.-)	Q14103/12			Q9NQC3
P11473/104	Q04726	Transducin-like enhancer protein 3 (Enhancer of split groucho-like protein 3) (ESG3)	Q9NRD0/192	Q96BZ8	Leukocyte receptor cluster member 1	Q92804/17			Q59EJ3
P51648/37	Q9Y3I1	F-box only protein 7	Q9Y252/96	Q96FT7	Acid-sensing ion channel 4 (ASIC4) (Amiloride-sensitive cation channel 4) (Amiloride-sensitive cation channel 4, pituitary)	P51991/7			A0A087WWL5
P98161/2885	Q8IVS2	Malonyl-CoA-acyl carrier protein transacylase, mitochondrial (MCT) (EC 2.3.1.39) (Mitochondrial malonyl CoA:ACP acyltransferase) (Mitochondrial malonyltransferase) ([Acyl-carrier-protein] malonyltransferase)	A2RUQ5/105	Q96QZ7	Membrane-associated guanylate kinase, WW and PDZ domain-containing protein 1 (Atrophin-1-interacting protein 3) (AIP-3) (BAI1-associated protein 1) (BAP-1) (Membrane-associated guanylate kinase inverted 1) (MAGI-1) (Trinucleotide repeat-containing gene 19 protein) (WW domain-containing protein 3) (WWP3)	P0CG12/11			O60374
Q17R31/149	A1KXE4	Myelin-associated neurite-outgrowth inhibitor (Mani) (p20)	O15305/116	Q96RS0	Trimethylguanosine synthase (EC 2.1.1.-) (CLL-associated antigen KW-2) (Cap-specific guanine-N(2) methyltransferase) (Hepatocellular carcinoma-associated antigen 137) (Nuclear receptor coactivator 6-interacting protein) (PRIP-interacting protein with methyltransferase motif) (PIMT) (PIPMT)	Q99700/5			Q9H936
Q6NUM6/283	Q562R1	Beta-actin-like protein 2 (Kappa-actin)	O15305/123	Q9BQ70	Ribosome quality control complex subunit TCF25 (Nuclear localized protein 1) (Transcription factor 25) (TCF-25)	P22626/10			A0A0F7NGI8
Q9NV66/329	P27482	Calmodulin-like protein 3 (CaM-like protein) (CLP) (Calmodulin-related protein NB-1)	P54793/102	Q9BQS8	FYVE and coiled-coil domain-containing protein 1 (Zinc finger FYVE domain-containing protein 7)	Q1KMD3/13			K9JA46
Q6UX72/131	O95628	CCR4-NOT transcription complex subunit 4 (EC 2.3.2.27) (CCR4-associated factor 4) (E3 ubiquitin-protein ligase CNOT4) (Potential transcriptional repressor NOT4Hp) (RING-type E3 ubiquitin transferase CNOT4)	P54793/103	Q9BTP6	Zinc finger BED domain-containing protein 2	Q13155/9			A0A024R1N1
Q6ZVN7/80	P27824	Calnexin (IP90) (Major histocompatibility complex class I antigen-binding protein p88) (p90)	Q14103/344	Q9BY66	Lysine-specific demethylase 5D (EC 1.14.11.67) (Histocompatibility Y antigen) (H-Y) (Histone demethylase JARID1D) (Jumonji/ARID domain-containing protein 1D) (Protein SmcY) ([histone H3]-trimethyl-L-lysine(4) demethylase 5D)	Q99729/13			A0A024R7I0
Q7RTR0/93	O75376	Nuclear receptor corepressor 1 (N-CoR) (N-CoR1)	Q15075/546	Q9C0H9	SRC kinase signaling inhibitor 1 (SNAP-25-interacting protein) (SNIP) (p130Cas-associated protein) (p140Cap)	Q04724/6			B2RWP2
Q9H4G0/528	Q9UBC3	DNA (cytosine-5)-methyltransferase 3B (Dnmt3b) (EC 2.1.1.37) (DNA methyltransferase HsaIIIB) (DNA MTase HsaIIIB) (M.HsaIIIB)	Q5SNV9/469	Q9NUD7	Uncharacterized protein C20orf96	Q92804/22			Q9UMX4
Q9H4G0/530	Q9BUT9	MAPK regulated corepressor interacting protein 2 (Protein FAM195A)	Q5SNV9/478	Q9NYQ6	Cadherin EGF LAG seven-pass G-type receptor 1 (Cadherin family member 9) (Flamingo homolog 2) (hFmi2)	Q9UN86/5			E9PIE3
Q13151/7	Q9P2R3	Rabankyrin-5 (Rank-5) (Ankyrin repeat and FYVE domain-containing protein 1) (Ankyrin repeats hooked to a zinc finger motif)	Q6UXD7/15	Q9P225	Dynein axonemal heavy chain 2 (Axonemal beta dynein heavy chain 2) (Ciliary dynein heavy chain 2) (Dynein heavy chain domain-containing protein 3)	P22626/3			A8K3C3
Q9H000/5	Q99959	Plakophilin-2	Q86V81/29	Q9P273	Teneurin-3 (Ten-3) (Protein Odd Oz/ten-m homolog 3) (Tenascin-M3) (Ten-m3) (Teneurin transmembrane protein 3)	Q92945/17			B4DHN1
Q8WXF1/25	P35580	Myosin-10 (Cellular myosin heavy chain, type B) (Myosin heavy chain 10) (Myosin heavy chain, non-muscle IIb) (Non-muscle myosin heavy chain B) (NMMHC-B) (Non-muscle myosin heavy chain IIb) (NMMHC II-b) (NMMHC-IIB)	Q8N2C7/1655	Q9UGY1	Nucleolar protein 12	P09651/7			B2RBI2
Q92734/2	Q9Y3X0	Coiled-coil domain-containing protein 9	Q9C0B6/13	Q9Y5F2	Protocadherin beta-11 (PCDH-beta-11)	Q9BUJ2/6			A0A024R7V7
P09651/10	Q92499	ATP-dependent RNA helicase DDX1 (EC 3.6.4.13) (DEAD box protein 1) (DEAD box protein retinoblastoma) (DBP-RB)	Q9C0D5/1515	O75127	Pentatricopeptide repeat-containing protein 1, mitochondrial	Q92804/7			A0A0A6YY94
P62633/2	P37802	Transgelin-2 (Epididymis tissue protein Li 7e) (SM22-alpha homolog)	Q9C0J8/1315	P0DI83	Ras-related protein Rab-34, isoform NARR (Nine amino-acid residue-repeats)	Q86V81/3			F8VRQ1
P68363/1	Q9BXB5	Oxysterol-binding protein-related protein 10 (ORP-10) (OSBP-related protein 10)	Q9NYK1/641	P0DP75	Putative uncharacterized protein MED14OS (MED14 antisense gene protein 1) (MED14 opposite strand protein)	Q9C0J8/7			Q9NYV4
P31943/1	P15880	Small ribosomal subunit protein uS5 (40S ribosomal protein S2) (40S ribosomal protein S4) (Protein LLRep3)	Q9Y446/217	P29400	Collagen alpha-5(IV) chain	Q92804/8			A6NED2
Q99700/5	Q709C8	Intermembrane lipid transfer protein VPS13C (Vacuolar protein sorting-associated protein 13C)	O00267/681	P31327	Carbamoyl-phosphate synthase [ammonia], mitochondrial (EC 6.3.4.16) (Carbamoyl-phosphate synthetase I) (CPSase I)	P09651/11			Q9ULG1
P22626/10	Q5JVS0	Intracellular hyaluronan-binding protein 4 (IHABP-4) (IHABP4) (Hyaluronan-binding protein 4) (Ki-1/57 intracellular antigen)	O00401/307	Q12888	TP53-binding protein 1 (53BP1) (p53-binding protein 1) (p53BP1)	Q92804/6			Q8TAE6
P17066/11	Q9H9A6	Leucine-rich repeat-containing protein 40	O14686/4212	Q9Y697	Cysteine desulfurase (EC 2.8.1.7)	P49750/1			Q9NXV2
P36551/25	Q9NYJ8	TGF-beta-activated kinase 1 and MAP3K7-binding protein 2 (Mitogen-activated protein kinase kinase kinase 7-interacting protein 2) (TAK1-binding protein 2) (TAB-2) (TGF-beta-activated kinase 1-binding protein 2)	O15371/103	P16157	Ankyrin-1 (ANK-1) (Ankyrin-R) (Erythrocyte ankyrin)	Q14103/1			Q92917
P36551/36	Q9H6A9	Pecanex-like protein 3 (Pecanex homolog protein 3)	O15523/615	P39877	Phospholipase A2 group V (EC 3.1.1.4) (PLA2-10) (Phosphatidylcholine 2-acylhydrolase 5)	O14979/3			Q8N8A6
P31942/22	Q8NEY1	Neuron navigator 1 (Pore membrane and/or filament-interacting-like protein 3) (Steerin-1) (Unc-53 homolog 1) (unc53H1)	O43304/423	Q8WVS4	Cytoplasmic dynein 2 intermediate chain 1 (Dynein 2 intermediate chain 1) (WD repeat-containing protein 60)	Q9Y2W1/8			F8W0B5
Q92804/8	P08238	Heat shock protein HSP 90-beta (HSP 90) (Heat shock 84 kDa) (HSP 84) (HSP84) (Heat shock protein family C member 3)	O43432/692	P17039	Zinc finger protein 30 (Zinc finger protein KOX28)	Q92804/16			Q8IXS8
Q92804/9	Q6PJG2	Mitotic deacetylase-associated SANT domain protein (ELM2 and SANT domain-containing protein 1)	O43809/15	Q6P158	Putative ATP-dependent RNA helicase DHX57 (EC 3.6.4.13) (DEAH box protein 57)	Q9Y2W1/2			G3V0Z7
P22626/3	Q96PK6	RNA-binding protein 14 (Paraspeckle protein 2) (PSP2) (RNA-binding motif protein 14) (RRM-containing coactivator activator/modulator) (Synaptotagmin-interacting protein) (SYT-interacting protein)	O43823/188	Q8TDN6	Ribosome biogenesis protein BRX1 homolog (Brix domain-containing protein 2)	P09651/22			Q9UPR0
Q15654/26	Q7Z6Z7	E3 ubiquitin-protein ligase HUWE1 (EC 2.3.2.26) (ARF-binding protein 1) (ARF-BP1) (HECT, UBA and WWE domain-containing protein 1) (HECT-type E3 ubiquitin transferase HUWE1) (Homologous to E6AP carboxyl terminus homologous protein 9) (HectH9) (Large structure of UREB1) (LASU1) (Mcl-1 ubiquitin ligase E3) (Mule) (Upstream regulatory element-binding protein 1) (URE-B1) (URE-binding protein 1)	O43823/190	O15516	Circadian locomoter output cycles protein kaput (hCLOCK) (EC 2.3.1.48) (Class E basic helix-loop-helix protein 8) (bHLHe8)	Q92804/10			E9PNP3
P09651/18	P84090	Enhancer of rudimentary homolog	O43896/958	O43861	Probable phospholipid-transporting ATPase IIB (EC 7.6.2.1) (ATPase class II type 9B)	Q04637/8			G5E9M5
O00571/14	Q9BX40	Protein LSM14 homolog B (RNA-associated protein 55B) (hRAP55B)	O43896/1041	O75676	Ribosomal protein S6 kinase alpha-4 (S6K-alpha-4) (EC 2.7.11.1) (90 kDa ribosomal protein S6 kinase 4) (Nuclear mitogen- and stress-activated protein kinase 2) (Ribosomal protein kinase B) (RSKB)	Q99729/1			Q5SW79
Q13509/2	Q96DH6	RNA-binding protein Musashi homolog 2 (Musashi-2)	O60318/32	P39900	Macrophage metalloelastase (MME) (EC 3.4.24.65) (Macrophage elastase) (ME) (hME) (Matrix metalloproteinase-12) (MMP-12)	Q86YP4/9			E7EVW0
Q13310/6	Q6EEV4	DNA-directed RNA polymerase II subunit GRINL1A, isoforms 4/5 (DNA-directed RNA polymerase II subunit M, isoforms 4/5)	O75628/201	P49640	Homeobox even-skipped homolog protein 1 (EVX-1)	Q15056/9			O75113
Q12905/4	P0C0S5	Histone H2A.Z (H2A/z)	O94913/864	Q5TGY3	Transcription factor Gibbin (AT-hook DNA-binding motif-containing protein 1)	P61978/9			Q06587
P98179/4	Q09028	Histone-binding protein RBBP4 (Chromatin assembly factor 1 subunit C) (CAF-1 subunit C) (Chromatin assembly factor I p48 subunit) (CAF-I 48 kDa subunit) (CAF-I p48) (Nucleosome-remodeling factor subunit RBAP48) (Retinoblastoma-binding protein 4) (RBBP-4) (Retinoblastoma-binding protein p48)	O94913/890	Q68DH5	G-protein coupled receptor-associated protein LMBRD2 (LMBR1 domain-containing protein 2)	Q8WXI9/9			Q14676
P62805/4	Q15459	Splicing factor 3A subunit 1 (SF3a120) (Spliceosome-associated protein 114) (SAP 114)	O94913/877	Q92925	SWI/SNF-related matrix-associated actin-dependent regulator of chromatin subfamily D member 2 (60 kDa BRG-1/Brm-associated factor subunit B) (BRG1-associated factor 60B) (BAF60B)	Q01844/9			H0Y4E8
P51991/7	Q9UGP4	LIM domain-containing protein 1	O94913/903	Q96FS4	Signal-induced proliferation-associated protein 1 (Sipa-1) (GTPase-activating protein Spa-1) (p130 SPA-1)	Q9H0D6/8			Q9UGU0
P09651/15	Q14152	Eukaryotic translation initiation factor 3 subunit A (eIF3a) (Eukaryotic translation initiation factor 3 subunit 10) (eIF-3-theta) (eIF3 p167) (eIF3 p180) (eIF3 p185)	O94913/1104	O00339	Matrilin-2	Q13310/8			Q4VC03
Q99729/13	P43243	Matrin-3	O94913/1093	O60241	Adhesion G protein-coupled receptor B2 (Brain-specific angiogenesis inhibitor 2)	Q96E39/8			C9JDG0
P62995/3	O60331	Phosphatidylinositol 4-phosphate 5-kinase type-1 gamma (PIP5K1gamma) (PtdIns(4)P-5-kinase 1 gamma) (EC 2.7.1.68) (Type I phosphatidylinositol 4-phosphate 5-kinase gamma)	O95104/917	P04053	DNA nucleotidylexotransferase (EC 2.7.7.31) (Terminal addition enzyme) (Terminal deoxynucleotidyltransferase) (Terminal transferase)	Q13283/8			Q9UBU9
Q13155/9	Q96RK0	Protein capicua homolog	O95817/218	P51813	Cytoplasmic tyrosine-protein kinase BMX (EC 2.7.10.2) (Bone marrow tyrosine kinase gene in chromosome X protein) (Epithelial and endothelial tyrosine kinase) (ETK) (NTK38)	Q07666/8			B5MC40
P22626/15	P30086	Phosphatidylethanolamine-binding protein 1 (PEBP-1) (HCNPpp) (Neuropolypeptide h3) (Prostatic-binding protein) (Raf kinase inhibitor protein) (RKIP) [Cleaved into: Hippocampal cholinergic neurostimulating peptide (HCNP)]	P08670/64	P62495	Eukaryotic peptide chain release factor subunit 1 (Eukaryotic release factor 1) (eRF1) (Protein Cl1) (TB3-1)	P51610/8			E7EWN3
P38159/5	O00567	Nucleolar protein 56 (Nucleolar protein 5A)	P08670/45	P85298	Rho GTPase-activating protein 8 (Rho-type GTPase-activating protein 8)	Q86V81/8			O95208
Q00839/1	Q14195	Dihydropyrimidinase-related protein 3 (DRP-3) (Collapsin response mediator protein 4) (CRMP-4) (Unc-33-like phosphoprotein 1) (ULIP-1)	P10070/933	Q13075	Baculoviral IAP repeat-containing protein 1 (Neuronal apoptosis inhibitory protein)	Q14781/8			Q5QPM7
Q14103/12	Q02880	DNA topoisomerase 2-beta (EC 5.6.2.2) (DNA topoisomerase II, beta isozyme)	P12270/2111	Q13275	Semaphorin-3F (Sema III/F) (Semaphorin IV) (Sema IV)	Q01844/8			Q9UBI9
P09651/7	O43175	D-3-phosphoglycerate dehydrogenase (3-PGDH) (EC 1.1.1.95) (2-oxoglutarate reductase) (EC 1.1.1.399) (Malate dehydrogenase) (EC 1.1.1.37)	P16989/331	Q13683	Integrin alpha-7 [Cleaved into: Integrin alpha-7 heavy chain; Integrin alpha-7 light chain; Integrin alpha-7 70 kDa form]	Q12830/7			A4D1S0
P38159/19	O00716	Transcription factor E2F3 (E2F-3)	P16989/288	Q15842	ATP-sensitive inward rectifier potassium channel 8 (Inward rectifier K(+) channel Kir6.1) (Potassium channel, inwardly rectifying subfamily J member 8) (uKATP-1)	Q96PV6/7			A8MYX1
Q15717/11	P05387	Large ribosomal subunit protein P2 (60S acidic ribosomal protein P2) (Renal carcinoma antigen NY-REN-44)	P16989/327	Q2V2M9	FH1/FH2 domain-containing protein 3 (Formactin-2) (Formin homolog overexpressed in spleen 2) (hFHOS2)	Q00839/7			Q8IYB7
P09651/12	Q96IU2	Zinc finger BED domain-containing protein 3 (Axin-interacting protein)	P16989/326	Q6PB30	Chondrosarcoma-associated gene 1 protein (Cancer/testis antigen 24.1) (CT24.1) (Cancer/testis antigen CSAGE)	P49750/7			C9J837
P11142/11	O15446	DNA-directed RNA polymerase I subunit RPA34 (A34.5) (Antisense to ERCC-1 protein) (ASE-1) (CD3-epsilon-associated protein) (CD3E-associated protein) (DNA-directed RNA polymerase I subunit G) (RNA polymerase I-associated factor PAF49)	P16989/251	Q99959	Plakophilin-2	Q86V81/7			Q15029
Q8IUE6/7	P42126	Enoyl-CoA delta isomerase 1, mitochondrial (EC 5.3.3.8) (3,2-trans-enoyl-CoA isomerase) (Delta(3),Delta(2)-enoyl-CoA isomerase) (D3,D2-enoyl-CoA isomerase) (Dodecenoyl-CoA isomerase)	P16989/103	Q9C0D6	FH2 domain-containing protein 1 (Inverted formin-1)	Q12906/7			Q01433
P23246/12	Q70EL1	Ubiquitin carboxyl-terminal hydrolase 54 (EC 3.4.19.12) (Ubiquitin-specific peptidase 54)	P16989/179	Q9NRL2	Bromodomain adjacent to zinc finger domain protein 1A (ATP-dependent chromatin-remodeling protein) (ATP-utilizing chromatin assembly and remodeling factor 1) (hACF1) (CHRAC subunit ACF1) (Williams syndrome transcription factor-related chromatin-remodeling factor 180) (WCRF180) (hWALp1)	Q13435/6			O60244
Q92804/2	Q9Y3C6	Peptidyl-prolyl cis-trans isomerase-like 1 (PPIase) (EC 5.2.1.8) (Rotamase PPIL1)	P18583/968	Q9Y2R2	Tyrosine-protein phosphatase non-receptor type 22 (EC 3.1.3.48) (Hematopoietic cell protein-tyrosine phosphatase 70Z-PEP) (Lymphoid phosphatase) (LyP) (PEST-domain phosphatase) (PEP)	P35637/6			Q96B23
Q92804/11	P13639	Elongation factor 2 (EF-2) (EC 3.6.5.-)	P20290/13	Q16832	Discoidin domain-containing receptor 2 (Discoidin domain receptor 2) (EC 2.7.10.1) (CD167 antigen-like family member B) (Discoidin domain-containing receptor tyrosine kinase 2) (Neurotrophic tyrosine kinase, receptor-related 3) (Receptor protein-tyrosine kinase TKT) (Tyrosine-protein kinase TYRO10) (CD antigen CD167b)	P11940/6			P30046
Q86V81/2	Q7Z6J9	tRNA-splicing endonuclease subunit Sen54 (SEN54 homolog) (HsSEN54) (tRNA-intron endonuclease Sen54)	P20290/15	Q7Z5U6	WD repeat-containing protein 53	Q15424/6			Q99569
P49959/2	O43707	Alpha-actinin-4 (Non-muscle alpha-actinin 4)	P21917/145	Q86WJ1	Chromodomain-helicase-DNA-binding protein 1-like (EC 3.6.4.-) (Amplified in liver cancer protein 1)	Q07666/6			Q9P013
Q92804/7	P06737	Glycogen phosphorylase, liver form (EC 2.4.1.1)	P22087/45	Q8N726	Tumor suppressor ARF (Alternative reading frame) (ARF) (Cyclin-dependent kinase inhibitor 2A) (p14ARF)	Q9P0J7/6			Q96Q15
Q92945/7	Q9UPQ9	Trinucleotide repeat-containing gene 6B protein	P22626/228	Q8TCU6	Phosphatidylinositol 3,4,5-trisphosphate-dependent Rac exchanger 1 protein (P-Rex1) (PtdIns(3,4,5)-dependent Rac exchanger 1)	Q13283/6			Q6SPF0
Q5BKZ1/10	P61026	Ras-related protein Rab-10 (EC 3.6.5.2)	P22626/213	Q8TDR2	Serine/threonine-protein kinase 35 (EC 2.7.11.1) (CLP-36-interacting kinase 1) (CLIK-1) (PDLIM1-interacting kinase 1) (Serine/threonine-protein kinase 35 L1)	P07197/6			Q5T123
O60229/3	Q9NY65	Tubulin alpha-8 chain (EC 3.6.5.-) (Alpha-tubulin 8) (Tubulin alpha chain-like 2) [Cleaved into: Dephenylalaninated tubulin alpha-8 chain]	P23246/242	Q96HR8	H/ACA ribonucleoprotein complex non-core subunit NAF1 (hNAF1)	Q14151/6			Q9NVW2
Q9C0J8/8	Q96A72	Protein mago nashi homolog 2	P23246/693	Q9H799	Ciliogenesis and planar polarity effector 1 (Protein JBTS17)	Q8ND83/6			F8W1H5
P09651/11	Q9NVM4	Protein arginine N-methyltransferase 7 (EC 2.1.1.321) (Histone-arginine N-methyltransferase PRMT7) ([Myelin basic protein]-arginine N-methyltransferase PRMT7)	P31942/129	Q9H9J4	Ubiquitin carboxyl-terminal hydrolase 42 (EC 3.4.19.12) (Deubiquitinating enzyme 42) (Ubiquitin thioesterase 42) (Ubiquitin-specific-processing protease 42)	Q96EV2/6			Q7Z460
Q8N257/6	Q709F0	Acyl-CoA dehydrogenase family member 11 (ACAD-11) (EC 1.3.8.-)	P31943/233	Q9NPG3	Ubinuclein-1 (HIRA-binding protein) (Protein VT4) (Ubiquitously expressed nuclear protein)	Q07666/5			P00367
Q92804/16	Q9BXW7	Haloacid dehalogenase-like hydrolase domain-containing 5 (Cat eye syndrome critical region protein 5)	P31943/224	Q9UKL3	CASP8-associated protein 2 (FLICE-associated huge protein)	Q00839/5			Q2M3G4
O14979/3	Q04760	Lactoylglutathione lyase (EC 4.4.1.5) (Aldoketomutase) (Glyoxalase I) (Glx I) (Ketone-aldehyde mutase) (Methylglyoxalase) (S-D-lactoylglutathione methylglyoxal lyase)	P35637/394	P26368	Splicing factor U2AF 65 kDa subunit (U2 auxiliary factor 65 kDa subunit) (hU2AF(65)) (hU2AF65) (U2 snRNP auxiliary factor large subunit)	P33240/5			G3V5U4
P46783/3	O15370	Transcription factor SOX-12 (Protein SOX-22)	P35637/407	P84103	Serine/arginine-rich splicing factor 3 (Pre-mRNA-splicing factor SRP20) (Splicing factor, arginine/serine-rich 3)	P0CG12/5			P08237
Q86YP4/9	Q9P2E3	NFX1-type zinc finger-containing protein 1	P38159/125	Q14344	Guanine nucleotide-binding protein subunit alpha-13 (G alpha-13) (G-protein subunit alpha-13)	P35637/5			Q13616
Q8WXI9/9	Q8WXE0	Caskin-2 (CASK-interacting protein 2)	P38159/164	Q16540	Large ribosomal subunit protein uL23m (39S ribosomal protein L23, mitochondrial) (L23mt) (MRP-L23) (L23 mitochondrial-related protein) (Ribosomal protein L23-like)	Q13283/4			O15027
P61978/9	O15234	Protein CASC3 (Cancer susceptibility candidate gene 3 protein) (Metastatic lymph node gene 51 protein) (MLN 51) (Protein barentsz) (Btz)	P38159/384	Q6UXV0	GDNF family receptor alpha-like	Q08211/4			A8MTC3
Q01844/9	Q13330	Metastasis-associated protein MTA1	P38432/393	Q6ZSG2	Inhibitory synaptic factor 2A (InSyn2)	Q69YN4/4			Q8N6I1
P84243/9	Q8IY63	Angiomotin-like protein 1	P38432/350	Q8N8D1	Programmed cell death protein 7 (ES18) (hES18)	Q01844/4			P0CJ78
Q9H0D6/8	P62424	Large ribosomal subunit protein eL8 (60S ribosomal protein L7a) (PLA-X polypeptide) (Surfeit locus protein 3)	P48634/1164	Q8NFW8	N-acylneuraminate cytidylyltransferase (EC 2.7.7.43) (CMP-N-acetylneuraminic acid synthase) (CMP-NeuNAc synthase)	O43237/4			Q9HCJ0
Q13310/8	Q9UP83	Conserved oligomeric Golgi complex subunit 5 (COG complex subunit 5) (13S Golgi transport complex 90 kDa subunit) (GTC-90) (Component of oligomeric Golgi complex 5) (Golgi transport complex 1)	P49247/42	Q9BQ39	ATP-dependent RNA helicase DDX50 (EC 3.6.4.13) (DEAD box protein 50) (Gu-beta) (Nucleolar protein Gu2)	Q9Y3Y2/4			Q92785
Q13283/8	Q13895	Bystin	P49750/784	Q9H5V9	STING ER exit protein (STEEP)	O43251/31			Q9NYV6
P38159/8	Q9BUB5	MAP kinase-interacting serine/threonine-protein kinase 1 (EC 2.7.11.1) (MAP kinase signal-integrating kinase 1) (MAPK signal-integrating kinase 1) (Mnk1)	P49750/758	Q9UPZ6	Thrombospondin type-1 domain-containing protein 7A [Cleaved into: Thrombospondin type-1 domain-containing protein 7A, soluble form]	Q01844/3			Q13136
Q8N4C8/8	O94874	E3 UFM1-protein ligase 1 (EC 2.3.2.-) (E3 UFM1-protein transferase 1) (Multiple alpha-helix protein located at ER) (Novel LZAP-binding protein) (Regulator of C53/LZAP and DDRGK1)	P49750/831	P30530	Tyrosine-protein kinase receptor UFO (EC 2.7.10.1) (AXL oncogene)	P49750/3			Q86XN8
P08670/8	Q14966	Zinc finger protein 638 (Cutaneous T-cell lymphoma-associated antigen se33-1) (CTCL-associated antigen se33-1) (Nuclear protein 220) (Zinc finger matrin-like protein)	P49750/789	Q12923	Tyrosine-protein phosphatase non-receptor type 13 (EC 3.1.3.48) (Fas-associated protein-tyrosine phosphatase 1) (FAP-1) (PTP-BAS) (Protein-tyrosine phosphatase 1E) (PTP-E1) (hPTPE1) (Protein-tyrosine phosphatase PTPL1)	P48634/1			Q9H8Y5
Q14781/8	Q9NR30	Nucleolar RNA helicase 2 (EC 3.6.4.13) (DEAD box protein 21) (Gu-alpha) (Nucleolar RNA helicase Gu) (Nucleolar RNA helicase II) (RH II/Gu)	P49750/794	Q5JSH3	WD repeat-containing protein 44 (Rab11-binding protein) (Rab11BP) (Rabphilin-11)	P98179/3			Q92630
O14979/8	Q96G74	OTU domain-containing protein 5 (EC 3.4.19.12) (Deubiquitinating enzyme A) (DUBA)	P49750/1041	Q7KZI7	Serine/threonine-protein kinase MARK2 (EC 2.7.11.1) (EC 2.7.11.26) (ELKL motif kinase 1) (EMK-1) (MAP/microtubule affinity-regulating kinase 2) (PAR1 homolog) (PAR1 homolog b) (Par-1b) (Par1b)	Q9Y520/3			Q9BTL3
P51610/8	Q6P1N0	Coiled-coil and C2 domain-containing protein 1A (Akt kinase-interacting protein 1) (Five prime repressor element under dual repression-binding protein 1) (FRE under dual repression-binding protein 1) (Freud-1) (Putative NF-kappa-B-activating protein 023N)	P49750/1527	Q8IVT2	Mitotic interactor and substrate of PLK1 (Mitotic spindle positioning protein)	Q69YN4/3			E9PEY0
P33240/7	P62269	Small ribosomal subunit protein uS13 (40S ribosomal protein S18) (Ke-3) (Ke3)	P51116/434	Q8NI29	F-box only protein 27 (F-box/G-domain protein 5)	Q14011/3			O75896
Q01844/7	Q4VCS5	Angiomotin	P51116/432	Q96CU9	FAD-dependent oxidoreductase domain-containing protein 1 (EC 1.-.-.-)	Q99729/3			Q8N1G0
Q9C0J8/7	Q7Z417	FMR1-interacting protein NUFIP2 (82 kDa FMRP-interacting protein) (82-FIP) (Cell proliferation-inducing gene 1 protein) (FMRP-interacting protein 2) (Nuclear FMR1-interacting protein 2)	P51610/1219	O43314	Inositol hexakisphosphate and diphosphoinositol-pentakisphosphate kinase 2 (EC 2.7.4.24) (Diphosphoinositol pentakisphosphate kinase 2) (Histidine acid phosphatase domain-containing protein 1) (InsP6 and PP-IP5 kinase 2) (VIP1 homolog 2) (hsVIP2)	Q8NAF0/3			Q96AT1
Q6PKG0/7	P26373	Large ribosomal subunit protein eL13 (60S ribosomal protein L13) (Breast basic conserved protein 1)	P51610/504	P11717	Cation-independent mannose-6-phosphate receptor (CI Man-6-P receptor) (CI-MPR) (M6PR) (300 kDa mannose 6-phosphate receptor) (MPR 300) (Insulin-like growth factor 2 receptor) (Insulin-like growth factor II receptor) (IGF-II receptor) (M6P/IGF2 receptor) (M6P/IGF2R) (CD antigen CD222)	P0CG12/28			Q06830
Q14444/7	Q8N5A5	Zinc finger CCCH-type with G patch domain-containing protein (G patch domain-containing protein 6) (Zinc finger CCCH domain-containing protein 9) (Zinc finger and G patch domain-containing protein)	P51991/246	P24557	Thromboxane-A synthase (TXA synthase) (TXS) (EC 5.3.99.5) (Cytochrome P450 5A1) (Hydroperoxy icosatetraenoate dehydratase) (EC 4.2.1.152)	Q96QC0/27			Q76L83
Q15424/7	P62888	Large ribosomal subunit protein eL30 (60S ribosomal protein L30)	P51991/239	Q01118	Sodium channel protein type 7 subunit alpha (Atypical sodium channel Nav2.1) (Nax channel) (Sodium channel protein type VII subunit alpha)	Q8TAP9/25			Q7L2J0
Q00839/7	P12236	ADP/ATP translocase 3 (ADP,ATP carrier protein 3) (ADP,ATP carrier protein, isoform T2) (ANT 2) (Adenine nucleotide translocator 3) (ANT 3) (Solute carrier family 25 member 6) [Cleaved into: ADP/ATP translocase 3, N-terminally processed]	P53667/325	Q96HP0	Dedicator of cytokinesis protein 6	Q13435/23			Q9BRJ9
Q5QNW6/7	Q15652	Probable JmjC domain-containing histone demethylation protein 2C (EC 1.14.11.-) (Jumonji domain-containing protein 1C) (Thyroid receptor-interacting protein 8) (TR-interacting protein 8) (TRIP-8)	P55795/233	Q9H2K2	Poly [ADP-ribose] polymerase tankyrase-2 (EC 2.4.2.30) (ADP-ribosyltransferase diphtheria toxin-like 6) (ARTD6) (Poly [ADP-ribose] polymerase 5B) (Protein poly-ADP-ribosyltransferase tankyrase-2) (EC 2.4.2.-) (TNKS-2) (TRF1-interacting ankyrin-related ADP-ribose polymerase 2) (Tankyrase II) (Tankyrase-2) (TANK2) (Tankyrase-like protein) (Tankyrase-related protein)	Q8NC51/25			P29372
P79522/6	P35268	Large ribosomal subunit protein eL22 (60S ribosomal protein L22) (EBER-associated protein) (EAP) (Epstein-Barr virus small RNA-associated protein) (Heparin-binding protein HBp15)	P56545/22	Q9Y4F5	Centrosomal protein of 170 kDa protein B (Centrosomal protein 170B) (Cep170B)	Q9C0C2/21			P55060
P14678/6	Q96DI7	U5 small nuclear ribonucleoprotein 40 kDa protein (U5 snRNP 40 kDa protein) (U5-40K) (38 kDa-splicing factor) (Prp8-binding protein) (hPRP8BP) (U5 snRNP-specific 40 kDa protein) (WD repeat-containing protein 57)	P62318/97	O75351	Vacuolar protein sorting-associated protein 4B (EC 3.6.4.6) (Cell migration-inducing gene 1 protein) (Suppressor of K(+) transport growth defect 1) (Protein SKD1)	P79522/21			Q68CZ2
P11940/6	P61353	Large ribosomal subunit protein eL27 (60S ribosomal protein L27)	P67809/185	P41229	Lysine-specific demethylase 5C (EC 1.14.11.67) (Histone demethylase JARID1C) (Jumonji/ARID domain-containing protein 1C) (Protein SmcX) (Protein Xe169) ([histone H3]-trimethyl-L-lysine(4) demethylase 5C)	O94906/20			O15357
Q9BUJ2/6	P46776	Large ribosomal subunit protein uL15 (60S ribosomal protein L27a)	P67809/186	P43366	Melanoma-associated antigen B1 (Cancer/testis antigen 3.1) (CT3.1) (DSS-AHC critical interval MAGE superfamily 10) (DAM10) (MAGE-B1 antigen) (MAGE-XP antigen)	O94906/28			D2IYK5
Q07666/6	P15924	Desmoplakin (DP) (250/210 kDa paraneoplastic pemphigus antigen)	P79522/88	P55287	Cadherin-11 (OSF-4) (Osteoblast cadherin) (OB-cadherin)	Q96AE4/2			Q8TDD1
Q9P0J7/6	P27635	Large ribosomal subunit protein uL16 (60S ribosomal protein L10) (Laminin receptor homolog) (Protein QM) (Ribosomal protein L10) (Tumor suppressor QM)	P98179/131	Q3YEC7	Rab-like protein 6 (GTP-binding protein Parf) (Partner of ARF) (Rab-like protein 1) (RBEL1)	Q07666/2			Q96RF0
P38159/6	Q9BZ67	FERM domain-containing protein 8 (Band4.1 inhibitor LRP interactor) (Bili) (iRhom tail-associated protein) (iTAP)	Q00587/8	Q7Z572	Spermatogenesis-associated protein 21	Q92945/2			Q8IXT5
Q13283/6	P52565	Rho GDP-dissociation inhibitor 1 (Rho GDI 1) (Rho-GDI alpha)	Q01081/211	Q8TDR0	TRAF3-interacting protein 1 (Interleukin-13 receptor alpha 1-binding protein 1) (Intraflagellar transport protein 54 homolog) (Microtubule-interacting protein associated with TRAF3) (MIP-T3)	Q69YN4/2			Q9HC44
P07197/6	P98175	RNA-binding protein 10 (G patch domain-containing protein 9) (RNA-binding motif protein 10) (RNA-binding protein S1-1) (S1-1)	Q01804/1061	Q9GZX5	Zinc finger protein 350 (KRAB zinc finger protein ZFQR) (Zinc finger and BRCA1-interacting protein with a KRAB domain 1) (Zinc finger protein ZBRK1)	Q8IVW6/2			O75319
Q00839/6	Q9H7C9	Mth938 domain-containing protein (Adipogenesis associated Mth938 domain-containing protein)	Q08211/1265	Q9NWH9	SAFB-like transcription modulator (Modulator of estrogen-induced transcription)	P22087/2			Q70I54
Q8ND83/6	P04637	Cellular tumor antigen p53 (Antigen NY-CO-13) (Phosphoprotein p53) (Tumor suppressor p53)	Q14137/5	P07910	Heterogeneous nuclear ribonucleoproteins C1/C2 (hnRNP C1/C2)	P51991/2			D6RD18
Q96EV2/6	Q2KHR3	Glutamine and serine-rich protein 1	Q14151/903	P20941	Phosducin (PHD) (33 kDa phototransducing protein) (Protein MEKA)	O00401/2			F5GY92
Q15424/5	Q14974	Importin subunit beta-1 (Importin-90) (Karyopherin subunit beta-1) (Nuclear factor p97) (Pore targeting complex 97 kDa subunit) (PTAC97)	Q14444/633	Q12955	Ankyrin-3 (ANK-3) (Ankyrin-G)	Q1KMD3/2			P49674
Q00839/5	Q9UMN6	Histone-lysine N-methyltransferase 2B (Lysine N-methyltransferase 2B) (EC 2.1.1.364) (Myeloid/lymphoid or mixed-lineage leukemia protein 4) (Trithorax homolog 2) (WW domain-binding protein 7) (WBP-7)	Q14498/109	Q27J81	Inverted formin-2 (HBEBP2-binding protein C)	O94906/19			Q99439
P33240/5	Q9Y3S1	Serine/threonine-protein kinase WNK2 (EC 2.7.11.1) (Antigen NY-CO-43) (Protein kinase lysine-deficient 2) (Protein kinase with no lysine 2) (Serologically defined colon cancer antigen 43)	Q14686/413	Q2TAY7	WD40 repeat-containing protein SMU1 (Smu-1 suppressor of mec-8 and unc-52 protein homolog) [Cleaved into: WD40 repeat-containing protein SMU1, N-terminally processed]	P49750/18			Q99618
P67809/5	P29401	Transketolase (TK) (EC 2.2.1.1)	Q15020/906	Q8IYB3	Serine/arginine repetitive matrix protein 1 (SR-related nuclear matrix protein of 160 kDa) (SRm160) (Ser/Arg-related nuclear matrix protein)	Q13310/18			P52746
Q99700/47	Q5TC82	Roquin-1 (Roquin) (EC 2.3.2.27) (RING finger and C3H zinc finger protein 1) (RING finger and CCCH-type zinc finger domain-containing protein 1) (RING finger protein 198)	Q15056/22	Q8NCX0	Coiled-coil domain-containing protein 150	Q9NYP3/18			Q8IWQ3
Q13283/4	P30153	Serine/threonine-protein phosphatase 2A 65 kDa regulatory subunit A alpha isoform (PP2Aa) (Medium tumor antigen-associated 61 kDa protein) (PP2A subunit A isoform PR65-alpha) (PP2A subunit A isoform R1-alpha)	Q15424/622	Q9P203	BTB/POZ domain-containing protein 7	Q12830/18			Q02241
O43237/4	P31273	Homeobox protein Hox-C8 (Homeobox protein Hox-3A)	Q15654/179	P25789	Proteasome subunit alpha type-4 (Macropain subunit C9) (Multicatalytic endopeptidase complex subunit C9) (Proteasome component C9) (Proteasome subunit L) (Proteasome subunit alpha-3) (alpha-3)	Q9HCD6/18			Q6ZRV2
Q9Y570/4	Q9HAH7	Probable fibrosin-1	Q15654/43	P61006	Ras-related protein Rab-8A (EC 3.6.5.2) (Oncogene c-mel)	Q13435/18			E5RG83
Q7Z4W1/4	P42356	Phosphatidylinositol 4-kinase alpha (PI4-kinase alpha) (PI4K-alpha) (PtdIns-4-kinase alpha) (EC 2.7.1.67) (Phosphatidylinositol 4-Kinase III alpha)	Q15654/205	Q13363	C-terminal-binding protein 1 (CtBP1) (EC 1.1.1.-)	Q86YP4/18			Q15942
Q07955/4	Q86US8	Telomerase-binding protein EST1A (EC 3.1.-.-) (Ever shorter telomeres 1A) (hEST1A) (Nonsense mediated mRNA decay factor SMG6) (Smg-6 homolog) (hSmg5/7a)	Q15654/186	Q5VTT5	Myomesin-3 (Myomesin family member 3)	P31943/17			P04075
Q9H5H4/4	P46940	Ras GTPase-activating-like protein IQGAP1 (p195)	Q15717/217	Q9BYC8	Large ribosomal subunit protein bL32m (39S ribosomal protein L32, mitochondrial) (L32mt) (MRP-L32)	O43516/8			Q14247
Q08211/4	Q58WW2	DDB1- and CUL4-associated factor 6 (Androgen receptor complex-associated protein) (ARCAP) (IQ motif and WD repeat-containing protein 1) (Nuclear receptor interaction protein) (NRIP)	Q4KMQ1/70	A7E2Y1	Myosin-7B (Antigen MLAA-21) (Myosin cardiac muscle beta chain) (Myosin heavy chain 7B, cardiac muscle beta isoform) (Slow A MYH14)	P49750/17			P53814
P16989/2	P53621	Coatomer subunit alpha (Alpha-coat protein) (Alpha-COP) (HEP-COP) (HEPCOP) [Cleaved into: Xenin (Xenopsin-related peptide); Proxenin]	Q5JSZ5/1297	O60384	Putative zinc finger protein 861	Q93015/17			Q13733
P09012/30	Q5JSZ5	Protein PRRC2B (HLA-B-associated transcript 2-like 1) (Proline-rich coiled-coil protein 2B)	Q5JVS0/70	O60784	Target of Myb1 membrane trafficking protein (Target of Myb protein 1)	P51610/16			Q9BUH6
Q01844/3	P84103	Serine/arginine-rich splicing factor 3 (Pre-mRNA-splicing factor SRP20) (Splicing factor, arginine/serine-rich 3)	Q5TC82/729	Q12816	Trophinin (MAGE-D3 antigen)	P51991/14			Q6VY07
Q14011/3	Q9NSV4	Protein diaphanous homolog 3 (Diaphanous-related formin-3) (DRF3) (MDia2)	Q5VT52/1415	Q13002	Glutamate receptor ionotropic, kainate 2 (GluK2) (Excitatory amino acid receptor 4) (EAA4) (Glutamate receptor 6) (GluR-6) (GluR6)	Q15020/16			O96013
P49750/3	O14950	Myosin regulatory light chain 12B (MLC-2A) (MLC-2) (Myosin regulatory light chain 2-B, smooth muscle isoform) (Myosin regulatory light chain 20 kDa) (MLC20) (Myosin regulatory light chain MRLC2) (SHUJUN-1)	Q5VT52/1418	Q16667	Cyclin-dependent kinase inhibitor 3 (EC 3.1.3.16) (EC 3.1.3.48) (CDK2-associated dual-specificity phosphatase) (Cyclin-dependent kinase interactor 1) (Cyclin-dependent kinase-interacting protein 2) (Kinase-associated phosphatase)	P23246/15			Q96PZ0
P35527/3	P00918	Carbonic anhydrase 2 (EC 4.2.1.1) (Carbonate dehydratase II) (Carbonic anhydrase C) (CAC) (Carbonic anhydrase II) (CA-II) (Cyanamide hydratase CA2) (EC 4.2.1.69)	Q63ZY3/105	Q7Z745	Maestro heat-like repeat-containing protein family member 2B (HEAT repeat-containing protein 7B2) (Sperm PKA-interacting factor) (SPIF)	Q86YP4/15			Q96JM2
Q96QV6/3	P13797	Plastin-3 (T-fimbrin) (T-plastin)	Q69YN4/1803	Q8HWS3	DNA-binding protein RFX6 (Regulatory factor X 6) (Regulatory factor X domain-containing protein 1)	Q8IVW6/15			O60294
Q8NAF0/3	Q15233	Non-POU domain-containing octamer-binding protein (NonO protein) (54 kDa nuclear RNA- and DNA-binding protein) (p54(nrb)) (p54nrb) (55 kDa nuclear protein) (NMT55) (DNA-binding p52/p100 complex, 52 kDa subunit)	Q69YN4/1741	Q8TEW6	Docking protein 4 (Downstream of tyrosine kinase 4) (Insulin receptor substrate 5) (IRS-5) (IRS5)	Q5PRF9/15			Q7Z3C6
P62805/3	P28066	Proteasome subunit alpha type-5 (Macropain zeta chain) (Multicatalytic endopeptidase complex zeta chain) (Proteasome subunit alpha-5) (alpha-5) (Proteasome zeta chain)	Q6N021/1682	Q8TF62	Probable phospholipid-transporting ATPase IM (EC 7.6.2.1) (ATPase class I type 8B member 4) (P4-ATPase flippase complex alpha subunit ATP8B4)	Q15424/14			P04406
Q9Y520/3	P10809	60 kDa heat shock protein, mitochondrial (EC 5.6.1.7) (60 kDa chaperonin) (Chaperonin 60) (CPN60) (Heat shock protein 60) (HSP-60) (Hsp60) (Heat shock protein family D member 1) (HuCHA60) (Mitochondrial matrix protein P1) (P60 lymphocyte protein)	Q6P2H3/206	Q96HI0	Sentrin-specific protease 5 (EC 3.4.22.-) (Sentrin/SUMO-specific protease SENP5)	P0CG12/14			Q9BU76
O43251/27	P42575	Caspase-2 (CASP-2) (EC 3.4.22.55) (Neural precursor cell expressed developmentally down-regulated protein 2) (NEDD-2) (Protease ICH-1) [Cleaved into: Caspase-2 subunit p18; Caspase-2 subunit p13; Caspase-2 subunit p12]	Q6PK04/6	Q96LA5	Fc receptor-like protein 2 (FcR-like protein 2) (FcRL2) (Fc receptor homolog 2) (FcRH2) (IFGP family protein 4) (Immunoglobulin receptor translocation-associated protein 4) (SH2 domain-containing phosphatase anchor protein 1) (CD antigen CD307b)	Q14151/14			E7EX17
P23246/25	P12956	X-ray repair cross-complementing protein 6 (EC 3.6.4.-) (EC 4.2.99.-) (5'-deoxyribose-5-phosphate lyase Ku70) (5'-dRP lyase Ku70) (70 kDa subunit of Ku antigen) (ATP-dependent DNA helicase 2 subunit 1) (ATP-dependent DNA helicase II 70 kDa subunit) (CTC box-binding factor 75 kDa subunit) (CTC75) (CTCBF) (DNA repair protein XRCC6) (Lupus Ku autoantigen protein p70) (Ku70) (Thyroid-lupus autoantige…	Q6U949/7	Q9H2Y7	Zinc finger protein 106 (Zfp-106) (Zinc finger protein 474)	P08670/14			C9IZA4
Q8NC51/22	P27348	14-3-3 protein theta (14-3-3 protein T-cell) (14-3-3 protein tau) (Protein HS1)	Q6U949/10	Q9HAQ2	Kinesin-like protein KIF9	O00571/14			Q13247
Q5BKZ1/24	Q8TER5	Rho guanine nucleotide exchange factor 40 (Protein SOLO)	Q86TB9/223	Q9NRI5	Disrupted in schizophrenia 1 protein	O00267/13			Q8IY92
Q9HCD5/24	Q9BSI4	TERF1-interacting nuclear factor 2 (TRF1-interacting nuclear protein 2)	Q86TB9/217	Q9Y3T9	Nucleolar complex protein 2 homolog (Protein NOC2 homolog) (NOC2-like protein) (Novel INHAT repressor)	P51991/13			F8WAA2
Q13435/23	Q9H7E9	UPF0488 protein C8orf33	Q86U42/17	P09661	U2 small nuclear ribonucleoprotein A' (U2 snRNP A')	Q9Y520/13			Q92540
P51991/22	Q9Y2B0	Protein canopy homolog 2 (MIR-interacting saposin-like protein) (Putative secreted protein Zsig9) (Transmembrane protein 4)	Q86UU0/9	P21817	Ryanodine receptor 1 (RYR-1) (RyR1) (Skeletal muscle calcium release channel) (Skeletal muscle ryanodine receptor) (Skeletal muscle-type ryanodine receptor) (Type 1 ryanodine receptor)	P31943/24			E9PEH2
Q9C0C2/21	Q14657	EKC/KEOPS complex subunit LAGE3 (L antigen family member 3) (Protein ESO-3) (Protein ITBA2)	Q86V81/31	P29122	Proprotein convertase subtilisin/kexin type 6 (EC 3.4.21.-) (Paired basic amino acid cleaving enzyme 4) (Subtilisin-like proprotein convertase 4) (SPC4) (Subtilisin/kexin-like protease PACE4)	Q13227/12			Q9H1Z4
Q93015/17	P17844	Probable ATP-dependent RNA helicase DDX5 (EC 3.6.4.13) (DEAD box protein 5) (RNA helicase p68)	Q8NAF0/92	P38435	Vitamin K-dependent gamma-carboxylase (EC 4.1.1.90) (Gamma-glutamyl carboxylase) (Peptidyl-glutamate 4-carboxylase) (Vitamin K gamma glutamyl carboxylase)	P09651/12			Q5T5X7
O94906/20	Q7Z3B4	Nucleoporin p54 (54 kDa nucleoporin)	Q8NC51/216	P60827	Complement C1q tumor necrosis factor-related protein 8 (C1q/TNF-related protein 8) (CTRP8)	Q08211/12			Q7L2E3
Q13283/2	Q86VM9	Zinc finger CCCH domain-containing protein 18 (Nuclear protein NHN1)	Q8TAP9/7	Q5VTE0	Putative elongation factor 1-alpha-like 3 (EF-1-alpha-like 3) (Eukaryotic elongation factor 1 A-like 3) (eEF1A-like 3) (Eukaryotic translation elongation factor 1 alpha-1 pseudogene 5)	Q5BKZ1/12			Q9HBD4
O43390/2	Q5T5U3	Rho GTPase-activating protein 21 (Rho GTPase-activating protein 10) (Rho-type GTPase-activating protein 21)	Q8TAP9/77	Q8IVF4	Dynein axonemal heavy chain 10 (Axonemal beta dynein heavy chain 10) (Ciliary dynein heavy chain 10)	Q8WUM4/12			E7EVU8
Q07666/2	Q15637	Splicing factor 1 (Mammalian branch point-binding protein) (BBP) (mBBP) (Transcription factor ZFM1) (Zinc finger gene in MEN1 locus) (Zinc finger protein 162)	Q8TAP9/117	Q8IXQ4	GPALPP motifs-containing protein 1 (Lipopolysaccharide-specific response protein 7)	P23246/12			P39019
Q96I24/2	P29803	Pyruvate dehydrogenase E1 component subunit alpha, testis-specific form, mitochondrial (EC 1.2.4.1) (PDHE1-A type II)	Q8TAP9/28	Q9P218	Collagen alpha-1(XX) chain	Q9H307/11			P78332
P51991/2	Q6NYC1	Bifunctional arginine demethylase and lysyl-hydroxylase JMJD6 (EC 1.14.11.-) (Histone arginine demethylase JMJD6) (JmjC domain-containing protein 6) (Jumonji domain-containing protein 6) (Lysyl-hydroxylase JMJD6) (Peptide-lysine 5-dioxygenase JMJD6) (Phosphatidylserine receptor) (Protein PTDSR)	Q8WUM0/17	P13535	Myosin-8 (Myosin heavy chain 8) (Myosin heavy chain, skeletal muscle, perinatal) (MyHC-perinatal)	P51610/11			Q8IX01
Q9Y2W1/2	P68371	Tubulin beta-4B chain (Tubulin beta-2 chain) (Tubulin beta-2C chain)	Q8WX93/1098	P21580	Tumor necrosis factor alpha-induced protein 3 (TNF alpha-induced protein 3) (EC 2.3.2.-) (EC 3.4.19.12) (OTU domain-containing protein 7C) (Putative DNA-binding protein A20) (Zinc finger protein A20) [Cleaved into: A20p50; A20p37]	Q9NZB2/11			O94826
Q9H5H4/8	Q16576	Histone-binding protein RBBP7 (Histone acetyltransferase type B subunit 2) (Nucleosome-remodeling factor subunit RBAP46) (Retinoblastoma-binding protein 7) (RBBP-7) (Retinoblastoma-binding protein p46)	Q92576/1799	P22413	Ectonucleotide pyrophosphatase/phosphodiesterase family member 1 (E-NPP 1) (Alkaline phosphodiesterase I) (EC 3.1.4.1) (Membrane component chromosome 6 surface marker 1) (Nucleotide diphosphatase) (Nucleotide pyrophosphatase) (NPPase) (EC 3.6.1.9) (Phosphodiesterase I/nucleotide pyrophosphatase 1) (Plasma-cell membrane glycoprotein PC-1) [Cleaved into: Ectonucleotide pyrophosphatase/phosphodieste…	O15164/11			Q13112
P35637/2	P11388	DNA topoisomerase 2-alpha (EC 5.6.2.2) (DNA topoisomerase II, alpha isozyme)	Q92615/419	P30305	M-phase inducer phosphatase 2 (EC 3.1.3.48) (Dual specificity phosphatase Cdc25B)	Q15717/11			E7EN03
P61978/2	P05141	ADP/ATP translocase 2 (ADP,ATP carrier protein 2) (ADP,ATP carrier protein, fibroblast isoform) (Adenine nucleotide translocator 2) (ANT 2) (Solute carrier family 25 member 5) [Cleaved into: ADP/ATP translocase 2, N-terminally processed]	Q92804/512	Q8IZT6	Abnormal spindle-like microcephaly-associated protein (Abnormal spindle protein homolog) (Asp homolog)	Q6NUQ4/11			B1AZV3
P84243/2	Q9BUF5	Tubulin beta-6 chain (Tubulin beta class V)	Q92804/519	Q96RL1	BRCA1-A complex subunit RAP80 (Receptor-associated protein 80) (Retinoid X receptor-interacting protein 110) (Ubiquitin interaction motif-containing protein 1)	Q9UPN9/11			P21281
Q9H5H4/2	Q9BQE3	Tubulin alpha-1C chain (EC 3.6.5.-) (Alpha-tubulin 6) (Tubulin alpha-6 chain) [Cleaved into: Detyrosinated tubulin alpha-1C chain]	Q92804/490	Q9ULL8	Protein Shroom4 (Second homolog of apical protein)	P09651/29			Q15532
Q6ZUT6/2	P68032	Actin, alpha cardiac muscle 1 (EC 3.6.4.-) (Alpha-cardiac actin) [Cleaved into: Actin, alpha cardiac muscle 1, intermediate form]	Q92804/475	Q9UMN6	Histone-lysine N-methyltransferase 2B (Lysine N-methyltransferase 2B) (EC 2.1.1.364) (Myeloid/lymphoid or mixed-lineage leukemia protein 4) (Trithorax homolog 2) (WW domain-binding protein 7) (WBP-7)	Q15056/10			Q6P0Q8
P16989/1	Q9BVA1	Tubulin beta-2B chain	Q93074/1899	A0A024R1U4	deleted	P61978/13			Q10571
Q92945/17	O94913	Pre-mRNA cleavage complex 2 protein Pcf11 (Pre-mRNA cleavage complex II protein Pcf11)	Q93074/1994	Q99933	BAG family molecular chaperone regulator 1 (BAG-1) (Bcl-2-associated athanogene 1)	P51991/10			E7EWU5
P49750/18	Q5T2E6	Armadillo-like helical domain-containing protein 3	Q96BH1/437	H0YL70	TLE family member 3, transcriptional corepressor	Q9Y2W1/10			Q9H329
Q9NYP3/18	P46100	Transcriptional regulator ATRX (EC 3.6.4.12) (ATP-dependent helicase ATRX) (X-linked helicase II) (X-linked nuclear protein) (XNP) (Znf-HX)	Q96E39/368	A0A024R2A6	deleted	Q16630/10			F5GY05
Q86YP4/18	Q8IWI9	MAX gene-associated protein (MAX dimerization protein 5)	Q96E39/372	A0A024R9C1	deleted	Q5BKZ1/10			Q15572
Q9HCD6/18	Q6NXT4	Zinc transporter 6 (ZnT-6) (Solute carrier family 30 member 6)	Q96E39/113	Q9H5Z1	Probable ATP-dependent RNA helicase DHX35 (EC 3.6.4.13) (DEAH box protein 35)	P16989/1			O60869
O43516/17	P10070	Zinc finger protein GLI2 (GLI family zinc finger protein 2) (Tax helper protein)	Q96QC0/726	E9PB61	Aly/REF export factor	Q08211/1			Q9NRN7
P52597/17	Q13227	G protein pathway suppressor 2 (GPS-2)	Q96QC0/723	B2R8Z8	cDNA, FLJ94136, highly similar to Homo sapiens synaptotagmin binding, cytoplasmic RNA interacting protein (SYNCRIP), mRNA	Q8NFD5/1			Q7Z7A3
Q14103/17	Q8IZ40	REST corepressor 2	Q96QC0/738	F4ZW66	NF110b	Q15654/1			Q5RKV6
O43663/17	A6NEN9	Uncharacterized protein CXorf65	Q96T58/3136	Q71RA9	PP7706	Q9Y4E5/1			F8VRG5
P51610/16	A6QL63	Ankyrin repeat- and BTB/POZ domain-containing protein 3 (BTB/POZ domain-containing protein 11)	Q9BRL6/110	A0A024RDF6	deleted	O94906/27			P56181
Q15020/16	A8K8P3	Protein SFI1 homolog (hSFI1)	Q9BTC0/1775	Q5R363	deleted	P31943/12			A6NG32
O14908/16	O14529	Homeobox protein cut-like 2 (Homeobox protein cux-2)	Q9BTC0/1982	C9JWU6	Uncharacterized protein	P62995/13			Q96JP5
P09651/16	O60243	Heparan-sulfate 6-O-sulfotransferase 1 (HS6ST-1) (EC 2.8.2.-)	Q9BTC0/2024	Q9Y5B9	FACT complex subunit SPT16 (Chromatin-specific transcription elongation factor 140 kDa subunit) (FACT 140 kDa subunit) (FACTp140) (Facilitates chromatin transcription complex subunit SPT16) (hSPT16)	Q9H8H2/25			H0YG33
Q96T17/16	O75152	Zinc finger CCCH domain-containing protein 11A	Q9BTC0/1893	A0A024R781	deleted	Q12906/8			O95721
P23246/15	O75449	Katanin p60 ATPase-containing subunit A1 (Katanin p60 subunit A1) (EC 5.6.1.1) (p60 katanin)	Q9BTC0/1993	A0A024R0Q5	deleted	O60506/6			Q99873
Q96AE4/15	O76075	DNA fragmentation factor subunit beta (EC 3.-.-.-) (Caspase-activated deoxyribonuclease) (CAD) (Caspase-activated DNase) (Caspase-activated nuclease) (CPAN) (DNA fragmentation factor 40 kDa subunit) (DFF-40)	Q9BTC0/2008	A0A024RAQ1	deleted	P61978/10			Q96ME1
Q9BUJ2/14	O96018	Amyloid-beta A4 precursor protein-binding family A member 3 (Adapter protein X11gamma) (Neuron-specific X11L2 protein) (Neuronal Munc18-1-interacting protein 3) (Mint-3)	Q9BTC0/1835	A0A024RDF4	deleted	Q07955/3			Q9P107
A8CG34/18	P13796	Plastin-2 (L-plastin) (LC64P) (Lymphocyte cytosolic protein 1) (LCP-1)	Q9BV68/130	A0A024R4Q5	deleted	Q99729/5			Q9C073
P04264/14	P17655	Calpain-2 catalytic subunit (EC 3.4.22.53) (Calcium-activated neutral proteinase 2) (CANP 2) (Calpain M-type) (Calpain large polypeptide L2) (Calpain-2 large subunit) (Millimolar-calpain) (M-calpain)	Q9BW19/524	Q53F64	Heterogeneous nuclear ribonucleoprotein AB isoform a variant	Q01844/6			O43435
P51991/14	P23588	Eukaryotic translation initiation factor 4B (eIF-4B)	Q9BYN0/16	A0A087WZV1	deleted	Q12830/21			P52907
P51991/13	P27352	Cobalamin binding intrinsic factor (Gastric intrinsic factor) (Intrinsic factor) (IF) (INF)	Q9BZL6/389	F4ZW62	NF45	Q9NYP3/19			P61960
P51116/13	P38646	Stress-70 protein, mitochondrial (EC 3.6.4.10) (75 kDa glucose-regulated protein) (GRP-75) (Heat shock 70 kDa protein 9) (Heat shock protein family A member 9) (Mortalin) (MOT) (Peptide-binding protein 74) (PBP74)	Q9BZZ5/500	A0A087WUE4	Leukocyte receptor cluster member 8	Q92843/11			Q14690
Q9NW82/13	P40227	T-complex protein 1 subunit zeta (TCP-1-zeta) (Acute morphine dependence-related protein 2) (CCT-zeta-1) (Chaperonin containing T-complex polypeptide 1 subunit 6A) (HTR3) (Tcp20)	Q9C086/254	H7BY16	Nucleolin	Q96SI9/15			Q96L91
Q1KMD3/13	P42684	Tyrosine-protein kinase ABL2 (EC 2.7.10.2) (Abelson murine leukemia viral oncogene homolog 2) (Abelson tyrosine-protein kinase 2) (Abelson-related gene protein) (Tyrosine-protein kinase ARG)	Q9C086/251	H0YAA0	Heterogeneous nuclear ribonucleoprotein Q	Q92945/19			Q96NL0
Q9BZZ5/13	P49454	Centromere protein F (CENP-F) (AH antigen) (Kinetochore protein CENPF) (Mitosin)	Q9C0J8/1262	Q59GE4	Small ribosomal subunit protein eS10 (40S ribosomal protein S10)	Q13310/21			F5H8J4
Q08211/12	Q08999	Retinoblastoma-like protein 2 (130 kDa retinoblastoma-associated protein) (p130) (Retinoblastoma-related protein 2) (RBR-2) (pRb2)	Q9C0J8/1305	A0A024R4A0	deleted	Q07666/7			Q9UNS1
Q15717/12	Q13576	Ras GTPase-activating-like protein IQGAP2	Q9H069/322	A8K6U7	cDNA FLJ78252, highly similar to Homo sapiens heterogeneous nuclear ribonucleoprotein U-like 1 (HNRPUL1), transcript variant 1, mRNA	P23246/6			P10301
P62805/12	Q14566	DNA replication licensing factor MCM6 (EC 3.6.4.12) (p105MCM)	Q9H0D6/880	A0A024RA61	Heterogeneous nuclear ribonucleoproteins A2/B1 (hnRNP A2/B1)	O75525/2			Q9H0L4
Q8WUM4/12	Q14686	Nuclear receptor coactivator 6 (Activating signal cointegrator 2) (ASC-2) (Amplified in breast cancer protein 3) (Cancer-amplified transcriptional coactivator ASC-2) (Nuclear receptor coactivator RAP250) (NRC RAP250) (Nuclear receptor-activating protein, 250 kDa) (Peroxisome proliferator-activated receptor-interacting protein) (PPAR-interacting protein) (PRIP) (Thyroid hormone receptor-binding pr…	Q9H0D6/870	B4E312	cDNA FLJ53422, highly similar to TATA-binding protein-associated factor 2N	Q8NC51/22			Q5SQI0
Q93015/12	Q5EBL4	RILP-like protein 1 (Rab-interacting lysosomal-like protein 1)	Q9H0D6/925	D3DQ69	deleted	Q8NC51/19			Q6GQQ9
P11940/12	Q5TGY3	Transcription factor Gibbin (AT-hook DNA-binding motif-containing protein 1)	Q9H0D6/847	A0A0A0MT28	Synaptonemal complex central element protein 1	Q14103/17			O15037
Q15424/10	Q68CZ1	Protein fantom (Nephrocystin-8) (RPGR-interacting protein 1-like protein) (RPGRIP1-like protein)	Q9H2U1/34	B4DDB6	Heterogeneous nuclear ribonucleoprotein A3, isoform CRA_a (cDNA FLJ52659, highly similar to Heterogeneous nuclear ribonucleoprotein A3) (cDNA, FLJ79333, highly similar to Heterogeneous nuclear ribonucleoprotein A3)	Q12906/6			F8W130
Q9Y3Y2/10	Q6PID8	Kelch domain-containing protein 10	Q9NW82/573	Q2L6I0	Serine/threonine-protein phosphatase 1 regulatory subunit 10 (MHC class I region proline-rich protein CAT53)	P38159/5			Q92934
Q9H2P0/10	Q6ZMK1	Transmembrane protein 276	Q9NYL2/707	A8K7F7	cDNA FLJ76913, highly similar to Homo sapiens F-box protein 7 (FBXO7), mRNA	P19338/4			O75179
Q9UKZ1/10	Q6ZMK1	Zinc finger TRAF-type-containing protein 1 (Cysteine and histidine-rich protein 1)	Q9NYL2/693	A0A024RDJ3	deleted	P51991/20			P25705
Q92804/10	Q7Z4B0	Putative uncharacterized protein encoded by LINC00305	Q9NYL2/683	P86478	Proline-rich protein 20E	Q92945/21			Q13443
P38159/1	Q86V20	Shieldin complex subunit 2 (Protein FAM35A) (RINN1-REV7-interacting novel NHEJ regulator 2) (Shield complex subunit 2)	Q9NZB2/884	A0A024RA85	deleted	P35637/13			O43709
Q8NFD5/1	Q8IUD2	ELKS/Rab6-interacting/CAST family member 1 (ERC-1) (Rab6-interacting protein 2)	Q9NZB2/886	A0A087X0H9	RNA binding motif protein 26	Q99832/11			P08865
Q15717/1	Q8IVB5	LIX1-like protein	Q9P1A2/161	A8K329	cDNA FLJ76656, highly similar to Homo sapiens scaffold attachment factor B (SAFB), mRNA	Q96QC0/5			Q9P258
Q9Y4E5/1	Q8NFW1	Collagen alpha-1(XXII) chain	Q9P1Y5/1010	H0YEU6	Poly(A) binding protein cytoplasmic 4	P14678/15			P78345
Q3ZCM7/1	Q8TCJ2	Dolichyl-diphosphooligosaccharide--protein glycosyltransferase subunit STT3B (Oligosaccharyl transferase subunit STT3B) (STT3-B) (EC 2.4.99.18) (Source of immunodominant MHC-associated peptides homolog)	Q9UIL4/361	A4LAA3	Transcriptional regulator ATRX (EC 3.6.4.12) (ATP-dependent helicase ATRX) (X-linked nuclear protein)	Q6NUQ4/13			Q5TCZ1
P08670/1	Q8TDI0	Chromodomain-helicase-DNA-binding protein 5 (CHD-5) (EC 3.6.4.12) (ATP-dependent helicase CHD5)	Q9UN86/468	A8MT02	deleted	Q07955/4			P63241
P23246/1	Q8TF01	Arginine/serine-rich protein PNISR (PNN-interacting serine/arginine-rich protein) (SR-related protein) (SR-rich protein) (Serine/arginine-rich-splicing regulatory protein 130) (SRrp130) (Splicing factor, arginine/serine-rich 130) (Splicing factor, arginine/serine-rich 18)	Q9Y3X0/128	B4DUQ1	Heterogeneous nuclear ribonucleoprotein K	P38159/13			Q9UPN6
Q12830/1	Q8WTQ7	Rhodopsin kinase GRK7 (EC 2.7.11.14) (G protein-coupled receptor kinase 7) (G protein-coupled receptor kinase GRK7)	Q9Y3X0/121	Q6IBN1	Heterogeneous nuclear ribonucleoprotein K (hnRNP K) (Transformation up-regulated nuclear protein) (TUNP)	Q13283/17			P33316
P49368/5	Q8WYL5	Protein phosphatase Slingshot homolog 1 (EC 3.1.3.16) (EC 3.1.3.48) (SSH-like protein 1) (SSH-1L) (hSSH-1L)	Q9Y4H2/412	A0A024RDE5	deleted	P38159/3			Q08170
O14556/7	Q92833	Protein Jumonji (Jumonji/ARID domain-containing protein 2)	A0A087WTT1/407	B7Z3F2	cDNA FLJ53557	Q9C0J8/1			Q9HA64
P35637/6	Q96AQ1	Coiled-coil domain-containing protein 74A	A0A087WUK2/351	A8K180	cDNA FLJ76749, highly similar to Homo sapiens Wiskott-Aldrich syndrome-like (WASL), mRNA	O60506/3			Q2M3V2
P31943/12	Q96HU1	Small G protein signaling modulator 3 (Merlin-associated protein) (RUN and TBC1 domain-containing protein 3) (Rab-GTPase-activating protein-like protein) (RabGAPLP)	A0A087WZX0/565	B2R7W4	cDNA, FLJ93632, highly similar to Homo sapiens heterogeneous nuclear ribonucleoprotein R (HNRPR), mRNA	P67809/9			Q9H773
Q13838/28	Q96P26	Cytosolic 5'-nucleotidase 1B (cN1B) (EC 3.1.3.5) (Autoimmune infertility-related protein) (Cytosolic 5'-nucleotidase IB) (cN-IB)	A0A0A0MRA5/545	Q14674	Separin (EC 3.4.22.49) (Caspase-like protein ESPL1) (Extra spindle poles-like 1 protein) (Separase)	P67809/8			P51608
Q96HC4/13	Q9BTP6	Zinc finger BED domain-containing protein 2	A0A0A0MRA5/556	Q59GL1	Synaptotagmin binding, cytoplasmic RNA interacting protein variant	Q86V81/13			Q9GZT3
P58400/30	Q9NW64	Pre-mRNA-splicing factor RBM22 (RNA-binding motif protein 22) (Zinc finger CCCH domain-containing protein 16)	A0A0A0MRA5/539	Q969E4	Transcription elongation factor A protein-like 3 (TCEA-like protein 3) (Transcription elongation factor S-II protein-like 3)	O43390/17			O60716
Q9H8H2/25	Q9UBD3	Cytokine SCM-1 beta (C motif chemokine 2) (XC chemokine ligand 2)	A0A0A0MRA5/585	A4D1W6	Chromosome 7 open reading frame 11 (cDNA FLJ76008)	P19338/8			P52737
P09429/14	Q9UJ04	Testis-specific Y-encoded-like protein 4 (TSPY-like protein 4)	A0A0A0MRA5/520	H0YB75	Polyadenylate-binding protein 1	Q86V81/16			E9PF26
P26583/14	Q9Y2K3	Myosin-15 (Myosin heavy chain 15)	A0A0A0MRA5/518	I3L137	Zinc finger protein 66	P55795/17			Q15569
Q99729/1	Q9Y3L5	Ras-related protein Rap-2c (EC 3.6.5.2)	A0A0A0MRN4/86	Q14966	Zinc finger protein 638 (Cutaneous T-cell lymphoma-associated antigen se33-1) (CTCL-associated antigen se33-1) (Nuclear protein 220) (Zinc finger matrin-like protein)	P55795/24			O60218
Q86V81/7	Q9Y5P4	Ceramide transfer protein (hCERT) (Collagen type IV alpha-3-binding protein) (Goodpasture antigen-binding protein) (GPBP) (START domain-containing protein 11) (StARD11) (StAR-related lipid transfer protein 11)	A0A0A0MRN4/84	Q9Y597	BTB/POZ domain-containing protein KCTD3 (Renal carcinoma antigen NY-REN-45)	P55795/12			Q96T51
P22087/2	O75382	Tripartite motif-containing protein 3 (EC 2.3.2.27) (Brain-expressed RING finger protein) (RING finger protein 22) (RING finger protein 97)	A0A0A0MRN4/146	Q9Y3B8	Oligoribonuclease, mitochondrial (EC 3.1.15.-) (RNA exonuclease 2 homolog) (Small fragment nuclease)	Q96E39/5			H0Y4V9
P98179/3	O95365	Zinc finger and BTB domain-containing protein 7A (Factor binding IST protein 1) (FBI-1) (Factor that binds to inducer of short transcripts protein 1) (HIV-1 1st-binding protein 1) (Leukemia/lymphoma-related factor) (POZ and Krueppel erythroid myeloid ontogenic factor) (POK erythroid myeloid ontogenic factor) (Pokemon) (Pokemon 1) (TTF-I-interacting peptide 21) (TIP21) (Zinc finger protein 857A)	A0A0A0MSA7/691	H7BZ67	Cytochrome c oxidase assembly factor 8	P14678/18			P22061
Q6NUQ4/11	O95471	Claudin-7 (CLDN-7)	A0A0A6YYC7/58	Q3ZCS4	Polyadenylate-binding protein (PABP)	P22626/13			Q6P6C2
Q12906/7	P13716	Delta-aminolevulinic acid dehydratase (ALADH) (EC 4.2.1.24) (Porphobilinogen synthase)	A0A0C4DGA6/27	Q96RK1	Cbp/p300-interacting transactivator 4 (MSG1-related protein 2) (MRG-2)	Q9BUJ2/8			P14927
Q96PV6/7	P14314	Glucosidase 2 subunit beta (80K-H protein) (Glucosidase II subunit beta) (Protein kinase C substrate 60.1 kDa protein heavy chain) (PKCSH)	A0A0C4DGG8/303	A0A024R0N7	deleted	P62633/4			Q9BST9
O43251/31	Q14157	Ubiquitin-associated protein 2-like (Protein NICE-4) (RNA polymerase II degradation factor UBAP2L)	A0A0C4DH07/91	A0A024R102	deleted	P12270/11			F5H0Z5
Q12830/18	Q5T7W0	Zinc finger protein 618	A0A0D9SFI5/128	G8JLB6	Heterogeneous nuclear ribonucleoprotein H1	Q92804/12			F8VNW9
P67809/9	Q68D10	Protein SPT2 homolog (Protein KU002155) (SPT2 domain-containing protein 1)	A0A0D9SFI5/92	A0A024QYX3	deleted	Q15056/12			O95147
Q96I24/10	Q6PK04	Coiled-coil domain-containing protein 137	A0A0D9SFI5/94	A0A024QZK8	deleted	P61978/11			Q6P4F2
O95785/9	Q6ZVL6	UPF0606 protein KIAA1549L	A0A0D9SG39/120	A0A024R1K8	deleted	Q96E39/12			P31150
P14618/4	Q7Z7F7	Large ribosomal subunit protein mL55 (39S ribosomal protein L55, mitochondrial) (L55mt) (MRP-L55) (Mitochondrial large ribosomal subunit protein bL31m)	A0A0G2JMZ6/666	B3KMC9	5'-3' exoribonuclease (EC 3.1.13.-)	Q5T8P6/9			Q7Z494
P62995/13	Q8IU99	Calcium homeostasis modulator protein 1 (Protein FAM26C)	A0A0G2JNN3/226	Q6IQ30	Polyadenylate-binding protein (PABP)	Q96PV6/15			P60900
P0DMV9/11	Q8N726	Tumor suppressor ARF (Alternative reading frame) (ARF) (Cyclin-dependent kinase inhibitor 2A) (p14ARF)	A0A0G2JNN3/234	Q53GF0	N-acylneuraminate cytidylyltransferase (EC 2.7.7.43) (CMP-N-acetylneuraminic acid synthase)	P14678/20			Q12931
P16989/5	Q8WWQ0	PH-interacting protein (PHIP) (DDB1- and CUL4-associated factor 14) (IRS-1 PH domain-binding protein) (WD repeat-containing protein 11)	A0A1C7CYW6/80	B3KUJ0	cDNA FLJ39996 fis, clone STOMA2002166, highly similar to Splicing factor 3B subunit 4	Q9BUJ2/17			E2QRD5
Q86V81/8	Q8WXI2	Connector enhancer of kinase suppressor of ras 2 (Connector enhancer of KSR 2) (CNK homolog protein 2) (CNK2)	A0A1W2PP35/636	Q9UPN4	Centrosomal protein of 131 kDa (5-azacytidine-induced protein 1) (Pre-acrosome localization protein 1)	Q13435/29			C9JGD6
Q96QC0/5	Q9H2Y7	Zinc finger protein 106 (Zfp-106) (Zinc finger protein 474)	A0A1W2PP35/642	A0A024RAZ7	deleted	P35637/19			Q5VT97
Q13435/6	Q9UPR3	Nonsense-mediated mRNA decay factor SMG5 (EST1-like protein B) (LPTS-RP1) (LPTS-interacting protein) (SMG-5 homolog) (hSMG-5)	A0A2R8Y7F4/898	A0A024R7M6	deleted	Q15424/16			Q9UI15
Q16630/8	O15371	Eukaryotic translation initiation factor 3 subunit D (eIF3d) (Eukaryotic translation initiation factor 3 subunit 7) (eIF-3-zeta) (eIF3 p66)	A0A2R8Y7F4/885	Q59EC0	Adenosine deaminase, RNA-specific isoform ADAR-a variant	Q07666/15			F5H7H5
P51991/10	O43861	Probable phospholipid-transporting ATPase IIB (EC 7.6.2.1) (ATPase class II type 9B)	A0A2R8Y7F4/893	Q59GJ0	Eukaryotic translation initiation factor 4 gamma, 3 variant	Q00839/11			E7EU23
Q9C0J8/2	Q16584	Mitogen-activated protein kinase kinase kinase 11 (EC 2.7.11.25) (Mixed lineage kinase 3) (Src-homology 3 domain-containing proline-rich kinase)	A0A2R8Y880/572	E9PIA2	deleted	Q9BTC0/16			Q8N8F8
Q9NZB2/15	Q8WV37	Zinc finger protein 480	A0A2R8Y880/568	B4E1K8	Eukaryotic translation initiation factor 3 subunit D (eIF3d) (Eukaryotic translation initiation factor 3 subunit 7) (eIF-3-zeta)	Q07666/11			Q9UPU5
P19338/4	Q9BQ16	Testican-3 (SPARC/osteonectin, CWCV, and Kazal-like domains proteoglycan 3)	A0A3B3ITZ9/101	D3DS77	deleted	Q08211/8			B7XGB9
Q96CU9/9	P54707	Potassium-transporting ATPase alpha chain 2 (HK alpha 2) (Non-gastric H(+)/K(+) ATPase subunit alpha) (EC 7.2.2.19) (Non-gastric Na(+)/K(+) ATPase subunit alpha) (EC 7.2.2.13) (Proton pump) (Sodium pump)	A0A3B3ITZ9/91	Q5SQS7	SH2 domain-containing protein 4B	P18583/7			Q8IWZ2
Q15654/20	P98077	SHC-transforming protein 2 (Protein Sck) (SHC-transforming protein B) (Src homology 2 domain-containing-transforming protein C2) (SH2 domain protein C2)	A0A3B3ITZ9/66	P78317	E3 ubiquitin-protein ligase RNF4 (EC 2.3.2.27) (RING finger protein 4) (Small nuclear ring finger protein) (Protein SNURF)	Q13283/22			P55072
Q12830/3	Q5C9Z4	Nucleolar MIF4G domain-containing protein 1 (SGD1 homolog)	A0A494C179/9	Q8NDZ9	deleted	P18583/11			G3V0I6
O00401/2	Q96LA8	Protein arginine N-methyltransferase 6 (EC 2.1.1.319) (Heterogeneous nuclear ribonucleoprotein methyltransferase-like protein 6) (Histone-arginine N-methyltransferase PRMT6)	A0A5F9ZHN2/381	A0A024R395	deleted	Q01844/10			C9J9C1
P61978/10	P43366	Melanoma-associated antigen B1 (Cancer/testis antigen 3.1) (CT3.1) (DSS-AHC critical interval MAGE superfamily 10) (DAM10) (MAGE-B1 antigen) (MAGE-XP antigen)	A0A669KB12/2291	A6NDA2	Proline-rich protein 3 (MHC class I region proline-rich protein CAT56)	O43251/36			Q2M5E1
P35637/5	Q13523	Serine/threonine-protein kinase PRP4 homolog (EC 2.7.11.1) (PRP4 kinase) (PRP4 pre-mRNA-processing factor 4 homolog)	A0A6I8PIX7/893	Q8N4L3	RBP7 protein	Q9NX05/5			Q9UPW6
Q99729/3	Q13683	Integrin alpha-7 [Cleaved into: Integrin alpha-7 heavy chain; Integrin alpha-7 light chain; Integrin alpha-7 70 kDa form]	B4DEH8/151	B4DRM3	cDNA FLJ54492, highly similar to Eukaryotic translation initiation factor 4B	P49750/13			Q15208
P51991/12	Q15582	Transforming growth factor-beta-induced protein ig-h3 (Beta ig-h3) (Kerato-epithelin) (RGD-containing collagen-associated protein) (RGD-CAP)	B4DEH8/141	A0A024RBA3	deleted	O43251/27			E7ERS3
Q12906/8	Q5VT52	Regulation of nuclear pre-mRNA domain-containing protein 2	B4DEH8/139	Q7Z6E9	E3 ubiquitin-protein ligase RBBP6 (EC 2.3.2.27) (Proliferation potential-related protein) (Protein P2P-R) (RING-type E3 ubiquitin transferase RBBP6) (Retinoblastoma-binding Q protein 1) (RBQ-1) (Retinoblastoma-binding protein 6) (p53-associated cellular protein of testis)	Q9H0D6/27			Q86T82
P61978/1	Q70CQ1	Ubiquitin carboxyl-terminal hydrolase 49 (EC 3.4.19.12) (Deubiquitinating enzyme 49) (Ubiquitin thioesterase 49) (Ubiquitin-specific-processing protease 49)	B4DEH8/131	L0R4W3	Alternative protein CHTF8	P51991/12			O15504
Q07955/3	Q8N8S7	Protein enabled homolog	B5MCR8/375	O95486	Protein transport protein Sec24A (SEC24-related protein A)	Q96AE4/4			Q86U90
P35637/3	Q9H089	Large subunit GTPase 1 homolog (hLsg1) (EC 3.6.1.-)	B5MDQ6/198	J3KTL2	Serine/arginine-rich splicing factor 1 (Splicing factor, arginine/serine-rich 1)	P38432/4			P33992
P38159/3	Q9H9A5	CCR4-NOT transcription complex subunit 10	B7Z645/428	A8K564	WD repeat-containing protein 70	Q8IVW6/20			Q96N11
P67809/8	Q9NR63	Cytochrome P450 26B1 (EC 1.14.13.-) (Cytochrome P450 26A2) (Cytochrome P450 retinoic acid-inactivating 2) (Cytochrome P450RAI-2) (Retinoic acid-metabolizing cytochrome)	B7Z7P8/168	A0A024R6W2	deleted	P22087/16			E7EQP8
P61978/13	O14804	Trace amine-associated receptor 5 (TaR-5) (Trace amine receptor 5) (hTaar5) (Putative neurotransmitter receptor)	B7Z8Z7/367	I1E4Y6	GRB10 interacting GYF protein 2	Q9Y2W1/19			C9JV30
Q99729/5	P35240	Merlin (Moesin-ezrin-radixin-like protein) (Neurofibromin-2) (Schwannomerlin) (Schwannomin)	B7Z8Z7/343	A0A024RAY2	deleted	Q13310/23			Q9Y3M8
Q01844/1	P51813	Cytoplasmic tyrosine-protein kinase BMX (EC 2.7.10.2) (Bone marrow tyrosine kinase gene in chromosome X protein) (Epithelial and endothelial tyrosine kinase) (ETK) (NTK38)	B7Z8Z7/345	Q53HV2	T-complex protein 1 subunit eta (TCP-1-eta) (CCT-eta)	P0CG12/29			Q8NEL9
Q6NUQ4/13	P55287	Cadherin-11 (OSF-4) (Osteoblast cadherin) (OB-cadherin)	C9J3I2/108	E9PEB5	Far upstream element binding protein 1	Q15424/20			Q9Y3R0
P20290/13	Q2V2M9	FH1/FH2 domain-containing protein 3 (Formactin-2) (Formin homolog overexpressed in spleen 2) (hFHOS2)	C9J3I2/114	A0A0F7KYT8	RNA-binding protein FXR1	O00267/28			Q8IXZ2
Q9NYP3/19	Q96KR1	Zinc finger RNA-binding protein (hZFR) (M-phase phosphoprotein homolog)	C9JB04/146	B2RDQ3	cDNA, FLJ96718, highly similar to Homo sapiens splicing factor, arginine/serine-rich 10 (transformer 2 homolog, Drosophila) (SFRS10), mRNA	Q9BZZ5/17			Q9HBM6
Q96SI9/15	Q96LW9	Zinc finger and SCAN domain-containing protein 31 (Zinc finger protein 323)	C9JRT7/13	B4DJ31	cDNA FLJ59544, highly similar to Zinc finger HIT domain-containing protein 4	Q14103/18			A0AVF1
Q99832/11	Q9H6S0	3'-5' RNA helicase YTHDC2 (EC 3.6.4.13) (YTH domain-containing protein 2) (hYTHDC2)	D6R9H8/21	A0A024R6Z0	deleted	P09651/19			P46060
Q86V81/13	B3KS81	Serine/arginine repetitive matrix protein 5	D6R9P3/245	Q86UK7	E3 ubiquitin-protein ligase ZNF598 (EC 2.3.2.27) (Zinc finger protein 598)	P31943/30			A5PL33
Q8NC51/19	O60683	Peroxisome biogenesis factor 10 (EC 2.3.2.27) (Peroxin-10) (Peroxisomal biogenesis factor 10) (Peroxisome assembly protein 10) (RING finger protein 69)	D6R9P3/270	A0A087WUF6	deleted	Q13227/23			F5H1R7
O60506/3	Q5RHP9	Glutamate-rich protein 3	D6RAT4/34	A6NEM2	Host cell factor C1	P09651/36			Q96H20
Q86V81/3	Q8WXA9	Splicing regulatory glutamine/lysine-rich protein 1 (Serine/arginine-rich-splicing regulatory protein 86) (SRrp86) (Splicing factor, arginine/serine-rich 12) (Splicing regulatory protein 508) (SRrp508)	D6RAT4/32	O75027	Iron-sulfur clusters transporter ABCB7, mitochondrial (ATP-binding cassette sub-family B member 7, mitochondrial) (ATP-binding cassette transporter 7) (ABC transporter 7 protein)	P61978/17			O60333
Q96E39/5	Q92618	Zinc finger protein 516	E7EPN9/1355	F8WB02	deleted	P51991/23			P78524
Q96E39/19	Q96EP0	E3 ubiquitin-protein ligase RNF31 (EC 2.3.2.31) (HOIL-1-interacting protein) (HOIP) (RING finger protein 31) (RING-type E3 ubiquitin transferase RNF31) (Zinc in-between-RING-finger ubiquitin-associated domain protein)	E7EPN9/1352	E9PHX7	Arf-GAP domain and FG repeat-containing protein 1 (HIV-1 Rev-binding protein) (Nucleoporin-like protein RIP) (Rev-interacting protein) (Rev/Rex activation domain-binding protein)	P51991/30			E9PES3
P68431/9	A0A1B0GV03	Golgin subfamily A member 6-like protein 7	E7EPN9/2639	Q9NXW9	Alpha-ketoglutarate-dependent dioxygenase alkB homolog 4 (Alkylated DNA repair protein alkB homolog 4) (DNA N6-methyl adenine demethylase ALKBH4) (EC 1.14.11.51) (Lysine-specific demethylase ALKBH4) (EC 1.14.11.-)	Q9Y3Y2/16			P57772
P23527/7	A1A5B4	Anoctamin-9 (Transmembrane protein 16J) (Tumor protein p53-inducible protein 5) (p53-induced gene 5 protein)	E7EQV3/415	P39687	Acidic leucine-rich nuclear phosphoprotein 32 family member A (Acidic nuclear phosphoprotein pp32) (pp32) (Leucine-rich acidic nuclear protein) (LANP) (Mapmodulin) (Potent heat-stable protein phosphatase 2A inhibitor I1PP2A) (Putative HLA-DR-associated protein I) (PHAPI)	Q15717/12			Q9Y6J9
Q8IUE6/3	B3GLJ2	Prostate and testis expressed protein 3 (Acrosomal vesicle protein HEL-127) (PATE-like protein DJ) (PATE-DJ)	E7EQV3/410	P04114	Apolipoprotein B-100 (Apo B-100) [Cleaved into: Apolipoprotein B-48 (Apo B-48)]	P16989/5			Q6UUV9
P68431/2	O60293	Zinc finger C3H1 domain-containing protein (Coiled-coil domain-containing protein 131) (Proline/serine-rich coiled-coil protein 2)	E7EQV3/391	F8W7P8	Rho guanine nucleotide exchange factor 9 (Collybistin) (PEM-2 homolog) (Rac/Cdc42 guanine nucleotide exchange factor 9)	Q08211/33			Q8NDT2
P55795/12	O60346	PH domain leucine-rich repeat-containing protein phosphatase 1 (EC 3.1.3.16) (Pleckstrin homology domain-containing family E member 1) (PH domain-containing family E member 1) (Suprachiasmatic nucleus circadian oscillatory protein) (hSCOP)	E7EQV3/387	F5H156	deleted	Q15654/20			Q9P2M7
Q71DI3/9	P26368	Splicing factor U2AF 65 kDa subunit (U2 auxiliary factor 65 kDa subunit) (hU2AF(65)) (hU2AF65) (U2 snRNP auxiliary factor large subunit)	E7EQV3/430	Q8WY36	HMG box transcription factor BBX (Bobby sox homolog) (HMG box-containing protein 2)	Q04637/15			Q9P0L2
Q93077/3	P40222	Alpha-taxilin	E7EQV3/448	O60566	Mitotic checkpoint serine/threonine-protein kinase BUB1 beta (EC 2.7.11.1) (MAD3/BUB1-related protein kinase) (hBUBR1) (Mitotic checkpoint kinase MAD3L) (Protein SSK1)	Q07955/7			P27448
Q71DI3/2	P51451	Tyrosine-protein kinase Blk (EC 2.7.10.2) (B lymphocyte kinase) (p55-Blk)	E7EUU4/8	Q8N715	Coiled-coil domain-containing protein 185	P35637/8			Q5T1M5
Q6FI13/3	Q13164	Mitogen-activated protein kinase 7 (MAP kinase 7) (MAPK 7) (EC 2.7.11.24) (Big MAP kinase 1) (BMK-1) (Extracellular signal-regulated kinase 5) (ERK-5)	E7EUU4/15	Q9NZU7	Calcium-binding protein 1 (CaBP1) (Calbrain) (Caldendrin)	P48634/7			Q969W3
P14678/18	Q16540	Large ribosomal subunit protein uL23m (39S ribosomal protein L23, mitochondrial) (L23mt) (MRP-L23) (L23 mitochondrial-related protein) (Ribosomal protein L23-like)	E9PGB1/5	H0Y7A7	CALM1 protein (Calmodulin 1) (Calmodulin 2) (Calmodulin 3) (LP7057 protein)	Q92843/15			Q96A00
Q12905/12	Q5JPB2	Zinc finger protein 831	E9PK91/826	Q8NC81	Caspase recruitment domain-containing protein 10 (CARD-containing MAGUK protein 3) (Carma 3)	Q96SI9/17			Q8TEW8
Q14103/18	Q5SY80	Cation channel sperm-associated auxiliary subunit epsilon (CatSper-epsilon) (CatSperepsilon)	E9PPJ0/485	P31944	Caspase-14 (CASP-14) (EC 3.4.22.-) [Cleaved into: Caspase-14 subunit p17, mature form; Caspase-14 subunit p10, mature form; Caspase-14 subunit p20, intermediate form; Caspase-14 subunit p8, intermediate form]	Q96QC0/17			G3V0F8
P09651/22	Q7RTX1	Taste receptor type 1 member 1 (G-protein coupled receptor 70)	E9PQA4/42	C9JRI6	Cadherin-13 (Heart cadherin) (H-cadherin) (P105) (Truncated cadherin) (T-cad) (T-cadherin)	Q16630/8			Q9UI30
P62633/4	Q8IVL6	Prolyl 3-hydroxylase 3 (EC 1.14.11.7) (Leprecan-like protein 2) (Protein B)	F5GXF5/95	B4DFI3	CUGBP Elav-like family member 5 (cDNA FLJ52259, highly similar to Homo sapiens bruno-like 5, RNA binding protein, mRNA)	P23246/14			C9J3F9
P09651/19	Q8IWJ2	GRIP and coiled-coil domain-containing protein 2 (185 kDa Golgi coiled-coil protein) (GCC185) (CLL-associated antigen KW-11) (CTCL tumor antigen se1-1) (Ran-binding protein 2-like 4) (RanBP2L4) (Renal carcinoma antigen NY-REN-53)	F5GXF5/92	Q9BV73	Centrosome-associated protein CEP250 (250 kDa centrosomal protein) (Cep250) (Centrosomal Nek2-associated protein 1) (C-Nap1) (Centrosomal protein 2)	Q96QC0/14			P38117
O60229/8	Q8NA82	Probable E3 ubiquitin-protein ligase MARCHF10 (EC 2.3.2.27) (Membrane-associated RING finger protein 10) (Membrane-associated RING-CH protein X) (MARCH-X) (RING finger protein 190) (RING-type E3 ubiquitin transferase MARCHF10)	F5H296/16	Q14746	Conserved oligomeric Golgi complex subunit 2 (COG complex subunit 2) (Component of oligomeric Golgi complex 2) (Low density lipoprotein receptor defect C-complementing protein)	Q86V81/9			E9PAU2
Q01844/15	Q8TDR2	Serine/threonine-protein kinase 35 (EC 2.7.11.1) (CLP-36-interacting kinase 1) (CLIK-1) (PDLIM1-interacting kinase 1) (Serine/threonine-protein kinase 35 L1)	F5H8A0/15	Q8NFW1	Collagen alpha-1(XXII) chain	P35637/11			O95801
Q13310/21	Q9BRR8	G patch domain-containing protein 1 (Evolutionarily conserved G-patch domain-containing protein)	F8VV59/241	E7EP14	deleted	P14678/40			Q9UNX3
Q5T8P6/9	Q9H2U1	ATP-dependent DNA/RNA helicase DHX36 (EC 3.6.4.12) (EC 3.6.4.13) (DEAD/H box polypeptide 36) (DEAH-box protein 36) (G4-resolvase-1) (G4R1) (MLE-like protein 1) (RNA helicase associated with AU-rich element protein)	F8VZ49/225	Q8TE73	Dynein axonemal heavy chain 5 (Axonemal beta dynein heavy chain 5) (Ciliary dynein heavy chain 5)	Q07955/16			Q7L4I2
Q96PV6/15	Q9P212	1-phosphatidylinositol 4,5-bisphosphate phosphodiesterase epsilon-1 (EC 3.1.4.11) (Pancreas-enriched phospholipase C) (Phosphoinositide phospholipase C-epsilon-1) (Phospholipase C-epsilon-1) (PLC-epsilon-1)	F8W726/134	O75937	DnaJ homolog subfamily C member 8 (Splicing protein spf31)	P38159/6			Q59F66
Q13435/29	A1L390	Pleckstrin homology domain-containing family G member 3 (PH domain-containing family G member 3)	F8W726/183	P68104	Elongation factor 1-alpha 1 (EF-1-alpha-1) (EC 3.6.5.-) (Elongation factor Tu) (EF-Tu) (Eukaryotic elongation factor 1 A-1) (eEF1A-1) (Leukocyte receptor cluster member 7)	Q01844/22			Q9BPX3
Q07666/15	B2RXF0	Transmembrane protein 229A	F8W726/179	Q05639	Elongation factor 1-alpha 2 (EF-1-alpha-2) (EC 3.6.5.-) (Eukaryotic elongation factor 1 A-2) (eEF1A-2) (Statin-S1)	P98179/15			Q5XG87
P61978/8	O75970	Multiple PDZ domain protein (Multi-PDZ domain protein 1)	F8W7U8/587	P55884	Eukaryotic translation initiation factor 3 subunit B (eIF3b) (Eukaryotic translation initiation factor 3 subunit 9) (Prt1 homolog) (hPrt1) (eIF-3-eta) (eIF3 p110) (eIF3 p116)	P51991/16			P60174
Q12830/23	Q99878	Histone H2A type 1-J (Histone H2A/e)	G3V599/1092	Q0Z7S8	Fatty acid-binding protein 9 (Testis lipid-binding protein) (TLBP) (Testis-type fatty acid-binding protein) (T-FABP)	O43390/19			O43598
P18583/11	P05423	DNA-directed RNA polymerase III subunit RPC4 (RNA polymerase III subunit C4) (DNA-directed RNA polymerase III subunit D) (Protein BN51) (RNA polymerase III 47 kDa subunit) (RPC53 homolog)	G3V599/1292	E9PF02	deleted	P19338/9			P12268
P22626/13	P0DI83	Ras-related protein Rab-34, isoform NARR (Nine amino-acid residue-repeats)	G3V599/1301	Q6ZUX3	TOG array regulator of axonemal microtubules protein 2 (Crescerin-2)	P55795/30			O75475
Q01844/10	P12036	Neurofilament heavy polypeptide (NF-H) (200 kDa neurofilament protein) (Neurofilament triplet H protein)	G3V5F0/54	O95954	Formimidoyltransferase-cyclodeaminase (Formiminotransferase-cyclodeaminase) (FTCD) (LCHC1) [Includes: Glutamate formimidoyltransferase (EC 2.1.2.5) (Glutamate formiminotransferase) (Glutamate formyltransferase); Formimidoyltetrahydrofolate cyclodeaminase (EC 4.3.1.4) (Formiminotetrahydrofolate cyclodeaminase)]	Q07666/36			A6NES4
Q9Y520/5	P41229	Lysine-specific demethylase 5C (EC 1.14.11.67) (Histone demethylase JARID1C) (Jumonji/ARID domain-containing protein 1C) (Protein SmcX) (Protein Xe169) ([histone H3]-trimethyl-L-lysine(4) demethylase 5C)	H0Y612/252	Q495W5	GDP-fucose protein O-fucosyltransferase 4 (EC 2.4.1.221) (Alpha-(1,3)-fucosyltransferase 11) (EC 2.4.1.-) (Fucosyltransferase XI) (Fuc-TXI) (FucT-XI) (Galactoside 3-L-fucosyltransferase 11) (Fucosyltransferase 11)	Q08211/23			P61254
Q8NC51/25	Q12768	WASH complex subunit 5 (Strumpellin) (WASH complex subunit strumpellin)	H0Y6I7/157	A8MXD5	Glutaredoxin domain-containing cysteine-rich protein 1	Q13310/30			Q9UK80
Q6VMQ6/43	Q12923	Tyrosine-protein phosphatase non-receptor type 13 (EC 3.1.3.48) (Fas-associated protein-tyrosine phosphatase 1) (FAP-1) (PTP-BAS) (Protein-tyrosine phosphatase 1E) (PTP-E1) (hPTPE1) (Protein-tyrosine phosphatase PTPL1)	H0YA96/184	Q9BT25	HAUS augmin-like complex subunit 8 (HEC1/NDC80-interacting centrosome-associated protein 1) (Sarcoma antigen NY-SAR-48)	Q92576/21			Q13608
Q93015/20	Q5JSH3	WD repeat-containing protein 44 (Rab11-binding protein) (Rab11BP) (Rabphilin-11)	H0YA96/200	E7ERR3	HECT-type E3 ubiquitin transferase (EC 2.3.2.26)	Q14103/10			Q9BTV5
O94906/28	Q5M9Q1	NKAP-like protein	H0YA96/176	Q6FI13	Histone H2A type 2-A (H2A-clustered histone 18) (H2A-clustered histone 19) (Histone H2A.2) (Histone H2A/o)	Q01844/13			Q9HBE5
Q96AE4/4	Q8NI29	F-box only protein 27 (F-box/G-domain protein 5)	H0YA96/186	P30479	HLA class I histocompatibility antigen, B alpha chain (Human leukocyte antigen B) (HLA-B)	O43251/38			Q8NBF6
Q92734/17	Q8TAW3	Zinc finger protein 671	H0YA96/182	P54652	Heat shock-related 70 kDa protein 2 (Heat shock 70 kDa protein 2) (Heat shock protein family A member 2)	Q69YN4/23			Q9NX07
P22087/16	Q96B54	Zinc finger protein 428 (Enzyme-like protein PIT13)	H0YBY5/74	P41252	Isoleucine--tRNA ligase, cytoplasmic (EC 6.1.1.5) (Isoleucyl-tRNA synthetase) (IRS) (IleRS)	Q96I24/6			Q9BW62
P12270/11	Q9NS39	Double-stranded RNA-specific editase B2 (EC 3.5.-.-) (RNA-dependent adenosine deaminase 3) (RNA-editing deaminase 2) (RNA-editing enzyme 2) (dsRNA adenosine deaminase B2)	H0YDQ8/76	P01570	Interferon alpha-14 (IFN-alpha-14) (Interferon alpha-H) (LeIF H) (Interferon lambda-2-H)	P51991/25			Q9P2K1
Q6ZUT6/8	Q9UKN7	Unconventional myosin-XV (Unconventional myosin-15)	H0YH87/480	Q15652	Probable JmjC domain-containing histone demethylation protein 2C (EC 1.14.11.-) (Jumonji domain-containing protein 1C) (Thyroid receptor-interacting protein 8) (TR-interacting protein 8) (TRIP-8)	Q13310/27			Q9NUP9
Q92945/19	Q9ULM0	Pleckstrin homology domain-containing family H member 1 (PH domain-containing family H member 1)	H0YKH0/6	Q2LD37	Bridge-like lipid transfer protein family member 1 (Fragile site-associated protein)	Q15424/30			B8ZZ34
Q9HCD6/29	O15209	Zinc finger and BTB domain-containing protein 22 (Protein BING1) (Zinc finger and BTB domain-containing protein 22A) (Zinc finger protein 297)	H0YLB1/26	F8WCP6	deleted	Q14103/20			Q96HA7
P23246/27	P04004	Vitronectin (VN) (S-protein) (Serum-spreading factor) (V75) [Cleaved into: Vitronectin V65 subunit; Vitronectin V10 subunit; Somatomedin-B]	H3BQQ2/269	Q8IXQ5	Kelch-like protein 7	P51991/41			O43572
Q15424/20	Q6UXV0	GDNF family receptor alpha-like	H3BQZ7/684	P59036	Putative uncharacterized protein encoded by LINC00310	P51991/22			P51665
P0CG12/29	Q8N5M9	Protein jagunal homolog 1	H3BQZ7/656	Q9Y4F3	Meiosis regulator and mRNA stability factor 1 (Limkain-b1) (Meiosis arrest female protein 1)	P35637/21			Q66PJ3
O00267/28	Q8TC17	GRB2-related adapter protein-like	H3BQZ7/654	Q32ZL2	Phospholipid phosphatase-related protein type 5 (Lipid phosphate phosphatase-related protein type 5) (Phosphatidic acid phosphatase type 2d) (Plasticity-related gene 5 protein) (PRG-5)	Q96SI9/19			Q96PY6
P11940/25	Q96SK2	Transmembrane protein 209	H3BUF6/370	Q9NR99	Matrix-remodeling-associated protein 5 (Adhesion protein with leucine-rich repeats and immunoglobulin domains related to perlecan) (Adlican)	Q96QC0/19			Q8NBF2
Q9Y2W1/16	P55017	Solute carrier family 12 member 3 (Na-Cl cotransporter) (NCC) (Na-Cl symporter) (Thiazide-sensitive sodium-chloride cotransporter)	H7BY36/162	O00159	Unconventional myosin-Ic (Myosin I beta) (MMI-beta) (MMIb)	Q07955/19			Q9C0B5
Q9H307/13	Q1ED39	Lysine-rich nucleolar protein 1 (Protein FAM191A) (Testis-specific gene 118 protein)	H7BY36/127	A2RRP1	NBAS subunit of NRZ tethering complex (Neuroblastoma-amplified gene protein) (Neuroblastoma-amplified sequence)	Q07666/18			Q70CQ3
O43516/25	Q86W92	Liprin-beta-1 (Protein tyrosine phosphatase receptor type f polypeptide-interacting protein-binding protein 1) (PTPRF-interacting protein-binding protein 1) (hSGT2)	H7BY36/159	P59047	NACHT, LRR and PYD domains-containing protein 5 (Mater protein homolog) (Maternal Antigen that Embryos Require)	P14678/49			Q15170
P51991/23	Q8WU08	Serine/threonine-protein kinase 32A (EC 2.7.11.1) (Yet another novel kinase 1)	H7BY36/150	P35228	Nitric oxide synthase, inducible (EC 1.14.13.39) (Hepatocyte NOS) (HEP-NOS) (Inducible NO synthase) (Inducible NOS) (iNOS) (NOS type II) (Peptidyl-cysteine S-nitrosylase NOS2)	Q96PV6/25			E9PFM1
Q9Y3Y2/16	Q9BY77	Polymerase delta-interacting protein 3 (46 kDa DNA polymerase delta interaction protein) (p46) (S6K1 Aly/REF-like target) (SKAR)	H7BY36/156	Q8TEM1	Nuclear pore membrane glycoprotein 210 (Nuclear pore protein gp210) (Nuclear envelope pore membrane protein POM 210) (POM210) (Nucleoporin Nup210) (Pore membrane protein of 210 kDa)	P22087/18			Q86V15
P38159/9	Q9UN37	Vacuolar protein sorting-associated protein 4A (EC 3.6.4.6) (Protein SKD2) (VPS4-1) (hVPS4)	H7BY36/285	P35232	Prohibitin 1	O43390/23			Q4G0P3
Q01844/22	A6NMS7	Leucine-rich repeat-containing protein 37A	H7BY36/288	Q16512	Serine/threonine-protein kinase N1 (EC 2.7.11.13) (Protease-activated kinase 1) (PAK-1) (Protein kinase C-like 1) (Protein kinase C-like PKN) (Protein kinase PKN-alpha) (Protein-kinase C-related kinase 1) (Serine-threonine protein kinase N)	P19338/11			P49753
Q04637/15	O94966	Ubiquitin carboxyl-terminal hydrolase 19 (EC 3.4.19.12) (Deubiquitinating enzyme 19) (Ubiquitin thioesterase 19) (Ubiquitin-specific-processing protease 19) (Zinc finger MYND domain-containing protein 9)	H7BY36/267	Q7Z5V6	Stabilizer of axonemal microtubules 4 (Protein phosphatase 1 regulatory subunit 32)	O43251/32			Q96D05
P35637/19	P13631	Retinoic acid receptor gamma (RAR-gamma) (Nuclear receptor subfamily 1 group B member 3)	H7C093/17	Q5VWM5	PRAME family member 15	P51991/32			Q3KQS4
P31943/17	Q12955	Ankyrin-3 (ANK-3) (Ankyrin-G)	H7C0H8/29	Q5VWM5	PRAME family member 9	Q96SI9/24			P06753
Q86V81/14	Q14344	Guanine nucleotide-binding protein subunit alpha-13 (G alpha-13) (G-protein subunit alpha-13)	H7C0J3/275	Q6P2Q9	Pre-mRNA-processing-splicing factor 8 (220 kDa U5 snRNP-specific protein) (PRP8 homolog) (Splicing factor Prp8) (p220)	P31942/20			Q9Y5K8
P38432/4	Q27J81	Inverted formin-2 (HBEBP2-binding protein C)	H7C0N4/142	Q06323	Proteasome activator complex subunit 1 (11S regulator complex subunit alpha) (REG-alpha) (Activator of multicatalytic protease subunit 1) (Interferon gamma up-regulated I-5111 protein) (IGUP I-5111) (Proteasome activator 28 subunit alpha) (PA28a) (PA28alpha)	Q9NZB2/2			H0YNQ7
Q9BUJ2/17	Q6P2Q9	Pre-mRNA-processing-splicing factor 8 (220 kDa U5 snRNP-specific protein) (PRP8 homolog) (Splicing factor Prp8) (p220)	H7C207/629	P11217	Glycogen phosphorylase, muscle form (EC 2.4.1.1) (Myophosphorylase)	Q13509/2			Q9NVP1
Q92843/11	Q6PHR2	Serine/threonine-protein kinase ULK3 (EC 2.7.11.1) (Unc-51-like kinase 3)	H7C207/653	Q15274	Nicotinate-nucleotide pyrophosphorylase [carboxylating] (EC 2.4.2.19) (Quinolinate phosphoribosyltransferase [decarboxylating]) (QAPRTase) (QPRTase)	P31942/22			A7E2V4
Q8TAP9/25	Q99613	Eukaryotic translation initiation factor 3 subunit C (eIF3c) (Eukaryotic translation initiation factor 3 subunit 8) (eIF3 p110)	H7C2L4/61	Q8TDY2	RB1-inducible coiled-coil protein 1 (FAK family kinase-interacting protein of 200 kDa) (FIP200)	O43251/26			F5GXD7
Q14103/23	Q9H2S5	RING finger protein 39 (EC 2.3.2.27) (Protein HZFw)	H7C3A1/463	P35251	Replication factor C subunit 1 (Activator 1 140 kDa subunit) (A1 140 kDa subunit) (Activator 1 large subunit) (Activator 1 subunit 1) (DNA-binding protein PO-GA) (Replication factor C 140 kDa subunit) (RF-C 140 kDa subunit) (RFC140) (Replication factor C large subunit)	P31942/8			P49721
P33991/3	Q9H4A3	Serine/threonine-protein kinase WNK1 (EC 2.7.11.1) (Erythrocyte 65 kDa protein) (p65) (Kinase deficient protein) (Protein kinase lysine-deficient 1) (Protein kinase with no lysine 1) (hWNK1)	H7C491/33	Q8NHY2	E3 ubiquitin-protein ligase COP1 (EC 2.3.2.27) (Constitutive photomorphogenesis protein 1 homolog) (hCOP1) (RING finger and WD repeat domain protein 2) (RING finger protein 200) (RING-type E3 ubiquitin transferase RFWD2)	Q9BUJ2/11			P58107
Q01844/6	Q9H6H4	Receptor expression-enhancing protein 4	H7C528/15	Q8TE82	SH3 domain and tetratricopeptide repeat-containing protein 1	Q9ULX6/2			P84098
P61978/11	Q2KJY2	Kinesin-like protein KIF26B	I3L172/35	B7Z209	SLAIN motif-containing protein 1	P38159/8			Q01826
Q13283/17	O00470	Homeobox protein Meis1	J3KP15/109	B3KVR1	Small nuclear ribonucleoprotein-associated protein N (snRNP-N) (Sm protein D) (Sm-D) (Sm protein N) (Sm-N) (SmN) (Tissue-specific-splicing protein)	Q96EV2/2			F5H6I2
Q9NX05/5	O95104	SR-related and CTD-associated factor 4 (CTD-binding SR-like protein RA4) (Splicing factor, arginine/serine-rich 15)	J3KRI4/72	P61011	Signal recognition particle subunit SRP54 (EC 3.6.5.4) (Signal recognition particle 54 kDa protein)	P0CG12/9			Q5HYI8
Q07955/7	P13535	Myosin-8 (Myosin heavy chain 8) (Myosin heavy chain, skeletal muscle, perinatal) (MyHC-perinatal)	J3KRZ2/23	Q8TEL6	Short transient receptor potential channel 4-associated protein (Trp4-associated protein) (Trpc4-associated protein) (Protein TAP1) (TNF-receptor ubiquitous scaffolding/signaling protein) (Protein TRUSS)	P20290/10			Q8N573
Q12830/21	P28290	Protein ITPRID2 (Cleavage signal-1 protein) (CS-1) (ITPR-interacting domain-containing protein 2) (Ki-ras-induced actin-interacting protein) (Sperm-specific antigen 2)	J3KTA4/502	Q96N46	Tetratricopeptide repeat protein 14 (TPR repeat protein 14)	Q14103/2			A8MVI5
P19338/9	P35556	Fibrillin-2 [Cleaved into: Placensin]	K4DIB9/37	O15042	U2 snRNP-associated SURP motif-containing protein (140 kDa Ser/Arg-rich domain protein) (U2-associated protein SR140)	Q63ZY3/9			P40818
Q07666/7	Q03468	DNA excision repair protein ERCC-6 (EC 3.6.4.-) (ATP-dependent helicase ERCC6) (Cockayne syndrome protein CSB)	M0QZ22/602	E5RFK7	Ubiquitin protein ligase E3 component n-recognin 5	Q96I24/2			P62913
P31943/25	Q03924	Zinc finger protein 117 (Provirus-linked krueppel) (h-PLK) (Zinc finger protein HPF9)	M0R2U2/15	Q96MT7	Cilia- and flagella-associated protein 44 (WD repeat-containing protein 52)	Q9BZZ5/13			E9PC62
P22087/27	Q13153	Serine/threonine-protein kinase PAK 1 (EC 2.7.11.1) (Alpha-PAK) (p21-activated kinase 1) (PAK-1) (p65-PAK)	Q5T3I3/203	Q6ZSB9	Zinc finger and BTB domain-containing protein 49 (Zinc finger protein 509)	P11940/13			O94804
P55795/17	Q14739	Delta(14)-sterol reductase LBR (Delta-14-SR) (EC 1.3.1.70) (3-beta-hydroxysterol Delta (14)-reductase) (C-14 sterol reductase) (C14SR) (Integral nuclear envelope inner membrane protein) (LMN2R) (Lamin-B receptor) (Sterol C14-reductase)	Q7Z3Z5/1746	O60315	Zinc finger E-box-binding homeobox 2 (Smad-interacting protein 1) (SMADIP1) (Zinc finger homeobox protein 1b)	P22626/15			Q93073
P09651/36	Q15759	Mitogen-activated protein kinase 11 (MAP kinase 11) (MAPK 11) (EC 2.7.11.24) (Mitogen-activated protein kinase p38 beta) (MAP kinase p38 beta) (p38b) (Stress-activated protein kinase 2b) (SAPK2b) (p38-2)	Q7Z3Z5/1844	O15014	Zinc finger protein 609	P55795/1			Q15051
Q13310/30	Q15788	Nuclear receptor coactivator 1 (NCoA-1) (EC 2.3.1.48) (Class E basic helix-loop-helix protein 74) (bHLHe74) (Protein Hin-2) (RIP160) (Renal carcinoma antigen NY-REN-52) (Steroid receptor coactivator 1) (SRC-1)	R9WNI0/405	E7EN37	deleted	P05783/5			F8W6F6
Q5T8P6/14	Q69YQ0	Cytospin-A (Renal carcinoma antigen NY-REN-22) (Sperm antigen with calponin homology and coiled-coil domains 1-like) (SPECC1-like protein)	R9WNI0/408	A6NC98	Coiled-coil domain-containing protein 88B (Brain leucine zipper domain-containing protein) (Gipie) (Hook-related protein 3) (HkRP3)	Q04637/1			Q5JP00
Q92576/21	Q9NXT0	Zinc finger protein 586	U3KQK1/74	E5RH78	deleted	Q9Y3Y2/5			P78316
Q08211/23	Q86UP2	Kinectin (CG-1 antigen) (Kinesin receptor)	U3KQK1/76	Q8N8Q3	Endonuclease V (hEndoV) (EC 3.1.26.-) (Inosine-specific endoribonuclease)	Q15654/12			P51957
Q13310/18	Q8IUH3	RNA-binding protein 45 (Developmentally-regulated RNA-binding protein 1) (RB-1) (RNA-binding motif protein 45)	X6R700/109	Q9H3H3	UPF0696 protein C11orf68 (Basophilic leukemia-expressed protein Bles03) (Protein p5326)	P0CG12/12			Q9Y2H1
Q07666/18	Q8IXR9	Uncharacterized protein C12orf56	X6R700/115	Q9Y6Z4	Putative uncharacterized protein KIF25-AS1 (KIF25 antisense RNA 1) (KIF25 antisense gene protein 1) (Protein HGC6.1)	Q96PC5/14			Q9Y3I0
P22626/28	Q8TBZ2	MYCBP-associated protein (AMAM-1) (AMY-1-binding protein 1) (AMAP-1)	Q9BXP5/833	Q24JQ7	Ataxin-2 (Spinocerebellar ataxia type 2 protein) (Trinucleotide repeat-containing gene 13 protein)	Q9UQ35/14			Q9H9B4
O43251/32	Q8TF62	Probable phospholipid-transporting ATPase IM (EC 7.6.2.1) (ATPase class I type 8B member 4) (P4-ATPase flippase complex alpha subunit ATP8B4)	Q06787/539	E7EWR4	Cleavage stimulation factor subunit 2	P22626/28			H0Y4M8
Q86V81/15	Q8WZ60	Kelch-like protein 6	Q96EP5/393	A8MUW5	Protein FAM98B	Q07666/20			Q6R327
P51991/25	Q96PX9	Pleckstrin homology domain-containing family G member 4B (PH domain-containing family G member 4B)	Q15654/236	B4DXZ6	FMR1 autosomal homolog 1 (cDNA FLJ58644, highly similar to Fragile X mental retardation syndrome-related protein 1)	Q96F45/29			Q96JM3
Q9Y2W1/26	Q96RW7	Hemicentin-1 (Fibulin-6) (FIBL-6)	P22087/43	F5H4D6	deleted	Q8NI36/15			O95900
P0CG12/42	Q9BWF2	E3 ubiquitin-protein ligase TRAIP (EC 2.3.2.27) (RING finger protein 206) (TRAF-interacting protein)	Q8NC51/163	B4DFK9	cDNA FLJ57964, highly similar to Heterogeneous nuclear ribonucleoprotein H'	P48382/16			P40429
Q15424/30	Q9C0I4	Thrombospondin type-1 domain-containing protein 7B	Q9Y3Y2/182	B7Z4B8	Heterogeneous nuclear ribonucleoprotein U like 1 (cDNA FLJ56481, highly similar to Heterogeneous nuclear ribonucleoprotein U-like protein 1)	Q9H0D6/10			O95490
P14678/38	Q9NR12	PDZ and LIM domain protein 7 (LIM mineralization protein) (LMP) (Protein enigma)	Q9H074/21	F8VZY9	Keratin 18	Q9NYJ8/11			Q9BQ61
Q14103/20	Q9ULZ1	Apelin (APJ endogenous ligand) [Cleaved into: Apelin-36; Apelin-31; Apelin-28; Apelin-13]	Q9H074/17	E7EX81	deleted	Q9BUT9/19			P13804
Q92843/15	Q9Y566	SH3 and multiple ankyrin repeat domains protein 1 (Shank1) (Somatostatin receptor-interacting protein) (SSTR-interacting protein) (SSTRIP)	Q5BKZ1/173	Q5VW27	Nuclear factor 1	Q86U42/11			Q5TKA1
O43516/35	A6NJI1	Uncharacterized protein C11orf86	Q6Y7W6/124	B7Z848	DNA-binding protein RFX5 (Regulatory factor X 5)	Q9H074/4			Q9UHK0
P51991/30	O14807	Ras-related protein M-Ras (EC 3.6.5.2) (Ras-related protein R-Ras3)	Q5T8P6/876	F5H0H3	Scaffold attachment factor B1 (SAF-B) (SAF-B1) (HSP27 estrogen response element-TATA box-binding protein) (HSP27 ERE-TATA-binding protein)	Q5BJH7/15			Q8NCN2
P23246/14	O75306	NADH dehydrogenase [ubiquinone] iron-sulfur protein 2, mitochondrial (EC 7.1.1.2) (Complex I-49kD) (CI-49kD) (NADH-ubiquinone oxidoreductase 49 kDa subunit)	Q9UBB5/94	P62316	Small nuclear ribonucleoprotein Sm D2 (Sm-D2) (snRNP core protein D2)	Q9P2D1/12			P07864
Q00839/23	P08069	Insulin-like growth factor 1 receptor (EC 2.7.10.1) (Insulin-like growth factor I receptor) (IGF-I receptor) (CD antigen CD221) [Cleaved into: Insulin-like growth factor 1 receptor alpha chain; Insulin-like growth factor 1 receptor beta chain]	Q5BKZ1/175	B4DZC3	5'-3' exoribonuclease (EC 3.1.13.-)	O15446/14			P12821
P31943/24	P08603	Complement factor H (H factor 1)	P14678/209	O14497	AT-rich interactive domain-containing protein 1A (ARID domain-containing protein 1A) (B120) (BRG1-associated factor 250) (BAF250) (BRG1-associated factor 250a) (BAF250A) (Osa homolog 1) (hOSA1) (SWI-like protein) (SWI/SNF complex protein p270) (SWI/SNF-related, matrix-associated, actin-dependent regulator of chromatin subfamily F member 1) (hELD)	Q8IWI9/25			O15047
Q92945/21	P0DJI9	Serum amyloid A-2 protein (SAA2) [Cleaved into: Amyloid A2 protein (AA2)]	Q14011/108	Q7Z3K3	Pogo transposable element with ZNF domain (Suppressor of hairy wing homolog 5) (Zinc finger protein 280E) (Zinc finger protein 635)	Q5PRF9/28			Q9Y3D3
Q07955/19	P51959	Cyclin-G1 (Cyclin-G)	Q9Y520/1186	P42768	Actin nucleation-promoting factor WAS (Wiskott-Aldrich syndrome protein) (WASp)	Q5TC82/18			F5H2S7
P35637/21	Q5VTE0	Putative elongation factor 1-alpha-like 3 (EF-1-alpha-like 3) (Eukaryotic elongation factor 1 A-like 3) (eEF1A-like 3) (Eukaryotic translation elongation factor 1 alpha-1 pseudogene 5)	P48634/1024	Q14677	Clathrin interactor 1 (Clathrin-interacting protein localized in the trans-Golgi region) (Clint) (Enthoprotin) (Epsin-4) (Epsin-related protein) (EpsinR)	Q9HAH7/14			P10589
Q96PV6/25	Q01082	Spectrin beta chain, non-erythrocytic 1 (Beta-II spectrin) (Fodrin beta chain) (Spectrin, non-erythroid beta chain 1)	Q6Y7W6/126	Q9NZ52	ADP-ribosylation factor-binding protein GGA3 (Golgi-localized, gamma ear-containing, ARF-binding protein 3)	Q9H7S9/30			Q9UL54
O43251/36	Q15643	Thyroid receptor-interacting protein 11 (TR-interacting protein 11) (TRIP-11) (Clonal evolution-related gene on chromosome 14 protein) (Golgi-associated microtubule-binding protein 210) (GMAP-210) (Trip230)	P83369/78	Q13492	Phosphatidylinositol-binding clathrin assembly protein (Clathrin assembly lymphoid myeloid leukemia protein)	Q9ULX6/9			O14924
Q69YN4/23	Q3B820	Protein FAM161A	P14678/181	P53992	Protein transport protein Sec24C (SEC24-related protein C)	Q14527/15			P49720
Q9Y2W1/8	Q5TAX3	Terminal uridylyltransferase 4 (TUTase 4) (EC 2.7.7.52) (Zinc finger CCHC domain-containing protein 11)	P14678/108	O94979	Protein transport protein Sec31A (ABP125) (ABP130) (SEC31-like protein 1) (SEC31-related protein A) (Web1-like protein)	Q9NUL3/6			Q8N2M8
P98179/14	Q6ICH7	Aspartate beta-hydroxylase domain-containing protein 2 (EC 1.14.11.-)	Q9NYF8/807	O60493	Sorting nexin-3 (Protein SDP3)	P49247/21			Q92613
Q16630/10	Q8IVL5	Prolyl 3-hydroxylase 2 (EC 1.14.11.7) (Leprecan-like protein 1) (Myxoid liposarcoma-associated protein 4)	O43237/397	P09234	U1 small nuclear ribonucleoprotein C (U1 snRNP C) (U1-C) (U1C)	O75376/15			Q14697
Q5BKZ1/26	Q8N8E3	Centrosomal protein of 112 kDa (Cep112) (Coiled-coil domain-containing protein 46)	O43390/500	Q9Y2W2	WW domain-binding protein 11 (WBP-11) (Npw38-binding protein) (NpwBP) (SH3 domain-binding protein SNP70) (Splicing factor that interacts with PQBP-1 and PP1)	Q9Y520/2			P46782
Q13283/22	Q96BZ9	TBC1 domain family member 20	Q8ND56/418	Q92570	Nuclear receptor subfamily 4 group A member 3 (Mitogen-induced nuclear orphan receptor) (Neuron-derived orphan receptor 1) (Nuclear hormone receptor NOR-1)	P10070/27			E7EQ40
P23246/13	Q96PE3	Inositol polyphosphate-4-phosphatase type I A (Inositol polyphosphate 4-phosphatase type I) (Type I inositol 3,4-bisphosphate 4-phosphatase) (EC 3.1.3.66)	Q8NC51/165	Q01196	Runt-related transcription factor 1 (Acute myeloid leukemia 1 protein) (Core-binding factor subunit alpha-2) (CBF-alpha-2) (Oncogene AML-1) (Polyomavirus enhancer-binding protein 2 alpha B subunit) (PEA2-alpha B) (PEBP2-alpha B) (SL3-3 enhancer factor 1 alpha B subunit) (SL3/AKV core-binding factor alpha B subunit)	Q63ZY3/12			Q9Y5S9
P51991/31	Q9BXT5	Testis-expressed protein 15 (Cancer/testis antigen 42) (CT42)	P15880/22	O75182	Paired amphipathic helix protein Sin3b (Histone deacetylase complex subunit Sin3b) (Transcriptional corepressor Sin3b)	P0CG12/15			P23443
P19338/11	Q9BYW2	Histone-lysine N-methyltransferase SETD2 (EC 2.1.1.359) (HIF-1) (Huntingtin yeast partner B) (Huntingtin-interacting protein 1) (HIP-1) (Huntingtin-interacting protein B) (Lysine N-methyltransferase 3A) (Protein-lysine N-methyltransferase SETD2) (EC 2.1.1.-) (SET domain-containing protein 2) (hSET2) (p231HBP)	P31942/323	Q02446	Transcription factor Sp4 (SPR-1)	P37802/14			Q92527
P55795/24	Q9H0A0	RNA cytidine acetyltransferase (EC 2.3.1.-) (18S rRNA cytosine acetyltransferase) (N-acetyltransferase 10) (N-acetyltransferase-like protein) (hALP)	Q9NY12/42	Q9ULJ6	Zinc finger MIZ domain-containing protein 1 (PIAS-like protein Zimp10) (Retinoic acid-induced protein 17)	Q8WXX7/6			Q8NFC6
Q13310/27	Q9P2I0	Cleavage and polyadenylation specificity factor subunit 2 (Cleavage and polyadenylation specificity factor 100 kDa subunit) (CPSF 100 kDa subunit)	Q06787/471	Q5SZL2	Centrosomal protein of 85 kDa-like (Serologically defined breast cancer antigen NY-BR-15)	P0CG12/26			Q9NZZ3
P98179/17	Q9Y4E8	Ubiquitin carboxyl-terminal hydrolase 15 (EC 3.4.19.12) (Deubiquitinating enzyme 15) (Ubiquitin thioesterase 15) (Ubiquitin-specific-processing protease 15) (Unph-2) (Unph4)	Q9UKV3/29	Q6YP21	Kynurenine--oxoglutarate transaminase 3 (EC 2.6.1.7) (Cysteine-S-conjugate beta-lyase 2) (EC 4.4.1.13) (Kynurenine aminotransferase 3) (Kynurenine aminotransferase III) (KATIII) (Kynurenine--glyoxylate transaminase) (EC 2.6.1.63) (Kynurenine--oxoglutarate transaminase III)	Q96HA1/8			P52209
Q14103/22	Q92753	Nuclear receptor ROR-beta (Nuclear receptor RZR-beta) (Nuclear receptor subfamily 1 group F member 2) (Retinoid-related orphan receptor-beta)	P08729/20	Q9UBV8	Peflin (PEF protein with a long N-terminal hydrophobic domain) (Penta-EF hand domain-containing protein 1)	Q6EEV4/13			Q9UKE5
P51991/41	Q15080	Neutrophil cytosol factor 4 (NCF-4) (Neutrophil NADPH oxidase factor 4) (SH3 and PX domain-containing protein 4) (p40-phox) (p40phox)	Q92945/411	Q96M27	Protein PRRC1 (Proline-rich and coiled-coil-containing protein 1)	Q8WXF1/4			Q96BP2
P31943/30	Q6P1X6	UPF0598 protein C8orf82	Q99729/245	Q2VIN3	RBM1	Q9P2D1/21			Q96F86
Q07666/20	Q8N9W6	Protein boule-like	Q9H074/15	Q8ND24	RING finger protein 214	Q86U42/3			Q9ULK2
P35637/24	Q8WXI7	Mucin-16 (MUC-16) (Ovarian cancer-related tumor marker CA125) (CA-125) (Ovarian carcinoma antigen CA125)	H3BRQ4/40	Q9BPU5	RT-LI	Q9H0E3/17			P46781
P22087/29	Q9GZU1	Mucolipin-1 (ML1) (MG-2) (Mucolipidin) (Transient receptor potential channel mucolipin 1) (TRPML1)	Q8TF61/360	Q9Y3S1	Serine/threonine-protein kinase WNK2 (EC 2.7.11.1) (Antigen NY-CO-43) (Protein kinase lysine-deficient 2) (Protein kinase with no lysine 2) (Serologically defined colon cancer antigen 43)	Q15637/9			O60264
P55795/30	Q9NXP7	Gypsy retrotransposon integrase-like protein 1 (GIN-1) (Ty3/Gypsy integrase 1) (Zinc finger H2C2 domain-containing protein)	Q06787/534	Q07244	Heterogeneous nuclear ribonucleoprotein K (hnRNP K) (Transformation up-regulated nuclear protein) (TUNP)	Q63ZY3/21			Q15072
Q13310/23	A0A024R1U4	deleted	P09038/108	Q07244	Heterogeneous nuclear ribonucleoprotein K (hnRNP K)	Q9HAH7/13			Q9NX00
O43251/34	A0A024QYV5	deleted	Q8WXF1/507	Q07244	Heterogeneous nuclear ribonucleoprotein K (hnRNP K) (dC stretch-binding protein) (CSBP)	Q8IZ40/17			P23284
P09651/29	P62304	Small nuclear ribonucleoprotein E (snRNP-E) (Sm protein E) (Sm-E) (SmE)	Q1W6H9/56	Q8N174	Heterogeneous nuclear ribonucleoprotein U (hnRNP U) (GRIP120) (Nuclear p120 ribonucleoprotein) (Scaffold-attachment factor A) (SAF-A) (p120) (pp120)	Q8IZ40/24			Q9NYF0
O43251/38	Q59H77	T-complex protein 1 subunit gamma	Q6Y7W6/107	Q8N3B3	Heterogeneous nuclear ribonucleoprotein U-like protein 2 (Scaffold-attachment factor A2) (SAF-A2)	O94913/22			C9J4J4
Q16630/12	B7Z2N8	cDNA FLJ55204, highly similar to Phosphatidylinositol 3-kinase regulatory subunit alpha	O75306/118	P43331	Small nuclear ribonucleoprotein Sm D3 (Sm-D3) (snRNP core protein D3)	P49750/15			P48643
P35637/11	A0A024R9C1	deleted	Q5T8P6/878	P43331	Small nuclear ribonucleoprotein Sm D3 (Sm-D3) (snRNP core protein D3)	O76041/2			Q02447
O43251/40	I3L0U5	Coiled-coil domain containing 137	Q13435/502	Q15815	Transformer-2 protein homolog beta (TRA-2 beta) (TRA2-beta) (hTRA2-beta) (Splicing factor, arginine/serine-rich 10) (Transformer-2 protein homolog B)	Q86WR7/2			O00238
Q16630/22	Q9H5Z1	Probable ATP-dependent RNA helicase DHX35 (EC 3.6.4.13) (DEAH box protein 35)	Q8N9B5/87	Q15815	Transformer-2 protein homolog beta (TRA-2 beta) (TRA2-beta) (Silica-induced gene 41 protein) (SIG-41) (Splicing factor, arginine/serine-rich 10) (Transformer-2 protein homolog B)	P51116/13			Q9Y2L1
P12270/5	E9PB61	Aly/REF export factor	Q5T5U3/574	Q15815	Transformer-2 protein homolog beta (TRA-2 beta) (TRA2-beta) (RA301) (Splicing factor, arginine/serine-rich 10) (Transformer-2 protein homolog B)	Q00587/7			P17301
P31942/20	Q14512	Fibroblast growth factor-binding protein 1 (FGF-BP) (FGF-BP1) (FGF-binding protein 1) (FGFBP-1) (17 kDa heparin-binding growth factor-binding protein) (17 kDa HBGF-binding protein) (HBp17)	Q6Y7W6/149			Q9H074/2			O75175
P49750/17	F4ZW66	NF110b	Q01844/314			P79522/6			P36871
Q6Y7W6/11	Q96BH1	E3 ubiquitin-protein ligase RNF25 (EC 2.3.2.27) (RING finger protein 25) (RING finger protein AO7)	P14678/172			Q9C0J8/2			Q9UIU6
P55795/1	Q8WU76	Sec1 family domain-containing protein 2 (Syntaxin-binding protein 1-like 1)	O76041/795			Q96QC0/2			Q6XUX3
P62805/10	D6RAT4	CCHC-type zinc finger nucleic acid binding protein	Q08211/1223			A0AV96/11			Q96GN5
O15417/17	A0A024RAQ1	deleted	O43390/502			Q6Y7W6/4			P06899
O14979/19	Q9NQC3	Reticulon-4 (Foocen) (Neurite outgrowth inhibitor) (Nogo protein) (Neuroendocrine-specific protein) (NSP) (Neuroendocrine-specific protein C homolog) (RTN-x) (Reticulon-5)	Q96EV2/1070			Q14103/4			Q6DN03
Q9UQ35/14	A0A024RDF4	deleted	P48634/1039			Q8NC51/6			Q14019
Q8IVW6/2	Q53F64	Heterogeneous nuclear ribonucleoprotein AB isoform a variant	Q96EV2/1068			Q9Y520/5			B4DW28
Q99497/15	A0A087WZV1	deleted	Q5T8P6/874			Q6Y7W6/15			Q9BSV6
Q9H0D6/3	Q59EJ3	Heat shock 70kDa protein 1A variant	P38432/417			Q96EV2/10			H0YG49
P51991/29	A0A024R4A0	deleted	Q9Y2W1/897			Q9H307/13			P19784
Q86YP4/16	B4E312	cDNA FLJ53422, highly similar to TATA-binding protein-associated factor 2N	Q86WR7/320			O00571/617			Q53GI3
Q13885/10	D3DQ69	deleted	P48634/1026			O94913/1074			P49207
P48739/10	A0A024RA61	Heterogeneous nuclear ribonucleoproteins A2/B1 (hnRNP A2/B1)	Q9Y2W1/841			O94913/1086			P49821
Q14103/2	A8K7F7	cDNA FLJ76913, highly similar to Homo sapiens F-box protein 7 (FBXO7), mRNA	P83369/76			P05783/55			Q86U70
P51991/9	A0A024RDF6	deleted	Q99700/40			P16989/340			Q96EI5
Q9Y2W1/10	P86478	Proline-rich protein 20E	Q9Y520/1190			P22087/78			Q9BY89
O43390/17	A0A087WWL5	Uncharacterized protein ZSWIM9	O43251/286			P35637/213			O75821
P85037/14	A8MT02	deleted	Q8NEZ4/886			P49756/514			Q14008
Q96PU8/15	Q14674	Separin (EC 3.4.22.49) (Caspase-like protein ESPL1) (Extra spindle poles-like 1 protein) (Separase)	Q7RTS3/139			P52597/212			Q9HBZ2
O00148/10	A0A024QYX3	deleted	Q01844/490			P62304/4			O95613
O60573/10	O60374	WUGSC:H_DJ1086D14.1 protein	P48634/1028			Q01844/589			E9PAW3
P20700/6	Q9H936	Mitochondrial glutamate carrier 1 (GC-1) (Glutamate/H(+) symporter 1) (Solute carrier family 25 member 22)	O94906/23			Q01844/596			Q5T200
Q9Y2W2/14	A0A0F7NGI8	Leucine rich repeat (In FLII) interacting protein 1, isoform CRA_c (Leucine-rich repeat flightless-interacting protein 1)	P51116/399			Q01844/600			P62241
Q5H9F3/16	K9JA46	Epididymis luminal secretory protein 52 (Epididymis secretory sperm binding protein Li 65p)	Q9P227/1335			Q13748/79			Q9NZR2
Q9NQ92/18	I1E4Y6	GRB10 interacting GYF protein 2	P38432/419			Q14151/897			P26232
P06733/18	A0A024R1N1	deleted	Q14011/112			Q15149/650			Q9NU22
P60709/22	F4ZW62	NF45	Q7Z5P9/2504			Q5T6F2/166			P13010
Q9H0D6/26	A8K329	cDNA FLJ76656, highly similar to Homo sapiens scaffold attachment factor B (SAFB), mRNA	P35908/12			Q75N03/465			Q5BKY9
Q86U42/11	A0A024RAZ7	deleted	Q9NY12/205			Q8NCA5/364			Q9UBB9
Q92530/12	A0A024R7I0	deleted	Q00839/779			Q9BUJ2/656			P04150
P05783/5	A0A024QZK8	deleted	Q08211/1227			Q9BUJ2/685			Q8WXE1
O15164/11	Q6IBN1	Heterogeneous nuclear ribonucleoprotein K (hnRNP K) (Transformation up-regulated nuclear protein) (TUNP)	Q6Y7W6/128			Q9Y2W1/66			Q8N3U4
Q96T58/5	B4DUQ1	Heterogeneous nuclear ribonucleoprotein K	Q06787/544			O43516/211			Q8WUZ0
P12270/6	B4DDB6	Heterogeneous nuclear ribonucleoprotein A3, isoform CRA_a (cDNA FLJ52659, highly similar to Heterogeneous nuclear ribonucleoprotein A3) (cDNA, FLJ79333, highly similar to Heterogeneous nuclear ribonucleoprotein A3)	Q9Y520/1188			P09651/232			Q9Y519
Q9NUD5/33	E9PIA2	deleted	O00267/696			P0DI83/24			Q9HCS7
Q15654/1	A0A024R395	deleted	Q8NC51/170			P11940/436			F5GZU4
Q96PU8/14	A6NDA2	Proline-rich protein 3 (MHC class I region proline-rich protein CAT56)	Q9UJA3/6			P16989/330			Q6UUV7
Q9H0D6/12	B2RWP2	PDZ domain containing ring finger 3	Q9BUJ2/612			P18583/982			Q8IY67
P61978/20	Q9UMX4	Apoptotic-related protein PCAR	Q8ND56/404			P38159/381			Q99661
Q96QC0/14	E9PIE3	Caveolae associated protein 3	Q9BXP5/840			Q14157/174			E9PJ04
P50750/2	A8K3C3	T-complex protein 1 subunit delta	Q15654/238			Q1KMD3/684			B3KXT8
P07437/8	J3KTL2	Serine/arginine-rich splicing factor 1 (Splicing factor, arginine/serine-rich 1)	P14678/221			Q86V81/71			F8WAP3
Q13435/18	A8K564	WD repeat-containing protein 70	Q14011/110			Q9BTC0/1904			P42166
P07910/7	A0A024RAY2	deleted	Q92945/415			P0CG12/201			Q86Y91
P11940/13	A4D1W6	Chromosome 7 open reading frame 11 (cDNA FLJ76008)	P62314/100			P55795/224			B2RCS5
O95429/24	Q53HV2	T-complex protein 1 subunit eta (TCP-1-eta) (CCT-eta)	P83369/95			Q08211/1175			Q5U0E9
P11940/17	E9PEB5	Far upstream element binding protein 1	P14678/196			Q15654/21			Q09666
O14497/14	B2RDQ3	cDNA, FLJ96718, highly similar to Homo sapiens splicing factor, arginine/serine-rich 10 (transformer 2 homolog, Drosophila) (SFRS10), mRNA	Q9NYF8/809			Q8WUM4/757			Q9HAT8
P52272/11	B4DHN1	cDNA FLJ60255, highly similar to HERV-R_7q21.2 provirus ancestral Env polyprotein	P15880/26			Q8TDN6/9			Q9NXH9
P12270/18	B2RBI2	cDNA, FLJ95525, highly similar to Homo sapiens synapse associated protein 1, SAP47 homolog (Drosophila) (SYAP1), mRNA	P22087/59			O00571/93			Q8N5F7
Q96EK4/8	A0A024R6Z0	deleted	Q9NY12/46			O43861/938			Q8ND04
P09651/9	A0A024R7V7	deleted	Q06787/474			O75676/743			Q9H2H8
Q08211/1	A0A0A6YY94	Tenascin-N (TN-N) (Tenascin-W) (TN-W)	Q8ND56/427			P38159/187			P55055
P22626/9	Q9Y3T6	R3H and coiled-coil domain-containing protein 1	P09038/110			P38159/172			Q9BWF3
Q9UPN9/11	F8VRQ1	deleted	Q6Y7W6/118			Q13310/518			Q8IWY9
P67809/7	G8JLB6	Heterogeneous nuclear ribonucleoprotein H1	Q01844/317			Q5TGY3/678			Q7Z434
P49247/21	Q9NYV4	Cyclin-dependent kinase 12 (EC 2.7.11.22) (EC 2.7.11.23) (Cdc2-related kinase, arginine/serine-rich) (CrkRS) (Cell division cycle 2-related protein kinase 7) (CDC2-related protein kinase 7) (Cell division protein kinase 12) (hCDK12)	O43390/506			Q92925/118			F8WA39
Q96HA1/8	A6NED2	RCC1 domain-containing protein 1	Q96EV2/1078			Q9BTC0/1894			P15121
P14174/9	Q9ULG1	Chromatin-remodeling ATPase INO80 (hINO80) (EC 3.6.4.-) (DNA helicase-related INO80 complex homolog 1) (DNA helicase-related protein INO80) (INO80 complex subunit A)	P48634/1045			Q9UQ35/2342			Q9ULI4
P51571/11	Q8TAE6	Protein phosphatase 1 regulatory subunit 14C (Kinase-enhanced PP1 inhibitor) (PKC-potentiated PP1 inhibitory protein) (Serologically defined breast cancer antigen NY-BR-81)	Q9Y2W1/899			O43516/149			O75467
Q02878/10	Q96BZ8	Leukocyte receptor cluster member 1	Q9Y2W1/845			O60293/62			Q96C90
Q9UMX0/16	Q9NXV2	BTB/POZ domain-containing protein KCTD5	Q9Y520/1196			P62495/182			Q9NZN5
Q12906/18	Q96HR8	H/ACA ribonucleoprotein complex non-core subunit NAF1 (hNAF1)	O43251/288			Q12830/68			A6NJ78
O43684/7	Q92917	G-patch domain and KOW motifs-containing protein (G-patch domain-containing protein 5) (Protein MOS2 homolog) (Protein T54)	Q92804/403			Q99959/46			Q9H7P9
Q9Y520/2	Q8N8A6	ATP-dependent RNA helicase DDX51 (EC 3.6.4.13) (DEAD box protein 51)	Q16630/206			Q9Y6Q9/849			Q69YH5
O14654/8	F8W0B5	Ataxin 2	P48634/1034			O00571/88			F5H269
Q15020/15	Q8IXS8	Hyccin 2	Q14011/116			O60506/526			Q07912
Q03252/8	G3V0Z7	F-box only protein 41	Q08211/1235			P61978/271			B7Z1P2
P13073/12	Q9UPR0	Inactive phospholipase C-like protein 2 (PLC-L(2)) (PLC-L2) (Phospholipase C-L2) (Phospholipase C-epsilon-2) (PLC-epsilon-2)	Q6Y7W6/130			Q86WJ1/9			E9PD64
Q92945/2	E9PNP3	Mth938 domain-containing protein	Q06787/546			Q8N726/115			Q9Y4B5
O00512/16	G5E9M5	Interleukin enhancer-binding factor 3 (Double-stranded RNA-binding protein 76) (DRBP76) (M-phase phosphoprotein 4) (MPP4) (Nuclear factor associated with dsRNA) (NFAR) (Nuclear factor of activated T-cells 90 kDa) (NF-AT-90) (Translational control protein 80) (TCP80)	O00267/698			Q96HR8/384			Q8N122
Q71U36/9	Q75N03	E3 ubiquitin-protein ligase Hakai (EC 2.3.2.27) (Casitas B-lineage lymphoma-transforming sequence-like protein 1) (c-Cbl-like protein 1) (RING finger protein 188) (RING-type E3 ubiquitin transferase Hakai)	Q9UJA3/8			Q9Y3Y2/103			O60610
O60749/11	Q5SW79	Centrosomal protein of 170 kDa (Cep170) (KARP-1-binding protein) (KARP1-binding protein)	Q8ND56/406			P20290/17			F5H2A4
P78344/13	E7EVW0	deleted	Q8NC51/188			P84103/90			O60942
Q13310/34	O75113	NEDD4-binding protein 1 (N4BP1) (EC 3.1.-.-)	P62314/102			Q14344/227			Q6ZSY5
Q14807/6	Q06587	E3 ubiquitin-protein ligase RING1 (EC 2.3.2.27) (Polycomb complex protein RING1) (RING finger protein 1) (RING-type E3 ubiquitin transferase RING1) (Really interesting new gene 1 protein)	P15880/34			Q5PRF9/602			P36915
P31942/8	Q09472	Histone acetyltransferase p300 (p300 HAT) (EC 2.3.1.48) (E1A-associated protein p300) (Histone butyryltransferase p300) (EC 2.3.1.-) (Histone crotonyltransferase p300) (EC 2.3.1.-) (Protein 2-hydroxyisobutyryltransferase p300) (EC 2.3.1.-) (Protein lactyltransferas p300) (EC 2.3.1.-) (Protein propionyltransferase p300) (EC 2.3.1.-)	Q9NY12/51			Q5VT52/1454			P04818
P06748/14	Q14676	Mediator of DNA damage checkpoint protein 1 (Nuclear factor with BRCT domains 1)	Q8ND56/435			Q6UXV0/247			Q9Y664
P48634/21	H0Y4E8	non-specific serine/threonine protein kinase (EC 2.7.11.1)	P09038/112			Q6VMQ6/1087			Q2KHM9
P61604/7	Q9UGU0	Transcription factor 20 (TCF-20) (Nuclear factor SPBP) (Protein AR1) (Stromelysin-1 PDGF-responsive element-binding protein) (SPRE-binding protein)	Q6Y7W6/120			Q8NFW8/16			O43678
Q92841/13	Q4VC03	Polyadenylate-binding protein 4 (PABP-4) (Poly(A)-binding protein 4) (Activated-platelet protein 1) (APP-1) (Inducible poly(A)-binding protein) (iPABP)	Q01844/321			Q8WXI9/286			F5H1U9
Q9NRF2/21	C9JDG0	deleted	P48634/1047			P05423/24			F5GYX6
Q13885/18	Q9UBU9	Nuclear RNA export factor 1 (Tip-associated protein) (Tip-associating protein) (mRNA export factor TAP)	Q9Y2W1/901			P38159/180			O95685
O00483/12	B5MC40	Transcriptional repressor p66-alpha (Hp66alpha) (GATA zinc finger domain-containing protein 2A)	Q9Y520/1198			P61978/305			Q9H840
Q9UQ35/27	E7EWN3	SET domain containing 5	O43251/290			Q14686/1047			P58005
Q9ULX6/20	O95208	Epsin-2 (EPS-15-interacting protein 2)	Q9UJA3/12			Q8IVT2/6			P07237
O43823/27	Q5QPM7	Proteasome inhibitor PI31 subunit	P62314/104			Q96CU9/12			Q5J8M3
Q96F45/29	Q9UBI9	Headcase protein homolog (hHDC)	P15880/36			Q13242/93			Q15036
P11940/29	A4D1S0	Killer cell lectin-like receptor subfamily G member 2 (C-type lectin domain family 15 member B)	Q9NY12/55			P46100/2474			Q92558
Q8TDN4/48	Q96HP0	Dedicator of cytokinesis protein 6	Q9Y2W1/906			P55287/341			Q9BYD3
Q2QGD7/13	A8MYX1	DBIRD complex subunit ZNF326 (Zinc finger protein 326) (Zinc finger protein interacting with mRNPs and DBC1)	A6BM72/83			Q9NWH9/1017			Q86V48
Q9BTC0/29	Q8IYB7	DIS3-like exonuclease 2 (hDIS3L2) (EC 3.1.13.-)	O95977/365			Q9NZB2/986			P40337
Q99832/21	C9J837	Rab3 GTPase-activating protein catalytic subunit (RAB3 GTPase-activating protein 130 kDa subunit) (Rab3-GAP p130) (Rab3-GAP)	P22059/677			P07910/151			E7ESL0
O43251/26	Q15029	116 kDa U5 small nuclear ribonucleoprotein component (Elongation factor Tu GTP-binding domain-containing protein 2) (SNU114 homolog) (hSNU114) (U5 snRNP-specific protein, 116 kDa) (U5-116 kDa)	P55075/66			Q6PJG2/180			Q92688
Q00839/22	P09038	Fibroblast growth factor 2 (FGF-2) (Basic fibroblast growth factor) (bFGF) (Heparin-binding growth factor 2) (HBGF-2)	P62805/93			Q8ND56/412			P48730
P31943/13	Q01433	AMP deaminase 2 (EC 3.5.4.6) (AMP deaminase isoform L)	Q1KMD3/656			P52597/218			Q96DN6
Q86YR5/10	O60244	Mediator of RNA polymerase II transcription subunit 14 (Activator-recruited cofactor 150 kDa component) (ARC150) (Cofactor required for Sp1 transcriptional activation subunit 2) (CRSP complex subunit 2) (Mediator complex subunit 14) (RGR1 homolog) (hRGR1) (Thyroid hormone receptor-associated protein complex 170 kDa component) (Trap170) (Transcriptional coactivator CRSP150) (Vitamin D3 receptor-in…	Q7Z402/719			Q8WUF5/160			Q86WZ6
O43823/44	Q96B23	Protein ARK2N (ARKadia-like protein 1) (Arkadia (RNF111) N-terminal like PKA signaling regulator protein 2N)	Q86U42/238			Q9Y3X0/94			P57055
P62805/8	P30046	D-dopachrome decarboxylase (EC 4.1.1.84) (D-dopachrome tautomerase) (Phenylpyruvate tautomerase II)	Q92804/422			O43516/33			O14640
Q96AE4/2	Q99569	Plakophilin-4 (p0071)	Q96L03/254			Q07666/348			A6NKF1
Q99798/20	Q9P013	Spliceosome-associated protein CWC15 homolog	Q9P219/348			Q99700/640			P20339
P07814/9	E9PK91	BCL2 associated transcription factor 1	O95847/9			Q8IXQ4/330			H0YLI3
Q6PIY7/17	Q15047	Histone-lysine N-methyltransferase SETDB1 (EC 2.1.1.366) (ERG-associated protein with SET domain) (ESET) (Histone H3-K9 methyltransferase 4) (H3-K9-HMTase 4) (Lysine N-methyltransferase 1E) (SET domain bifurcated 1)	P0C1Z6/68			P13535/810			P27708
P33993/9	Q9BT25	HAUS augmin-like complex subunit 8 (HEC1/NDC80-interacting centrosome-associated protein 1) (Sarcoma antigen NY-SAR-48)	Q00975/472			Q9Y3X0/130			Q8IU81
Q14257/19	Q96Q15	Serine/threonine-protein kinase SMG1 (SMG-1) (hSMG-1) (EC 2.7.11.1) (Lambda/iota protein kinase C-interacting protein) (Lambda-interacting protein) (Nonsense mediated mRNA decay-associated PI3K-related kinase SMG1)	Q13263/136			P33240/468			O95835
P31943/26	Q6SPF0	Sterile alpha motif domain-containing protein 1 (SAM domain-containing protein 1) (Atherin)	Q155Q3/416			P33240/475			B9EGQ7
P31942/1	A6NEM2	Host cell factor C1	Q15642/372			P68104/166			O14737
Q9Y4B4/22	Q5T123	SH3 domain-binding glutamic acid-rich-like protein 3	Q5TZA2/1137			Q05639/166			F2Z2J9
Q9C0J8/23	Q9NVW2	E3 ubiquitin-protein ligase RLIM (EC 2.3.2.27) (LIM domain-interacting RING finger protein) (RING finger LIM domain-binding protein) (R-LIM) (RING finger protein 12) (RING-type E3 ubiquitin transferase RLIM) (Renal carcinoma antigen NY-REN-43)	Q8IWV7/1021			P54652/520			Q15046
Q9Y520/11	F8W1H5	Ras-related protein Rab-5C (EC 3.6.5.2) (L1880) (RAB5L)	A8K8P3/87			P41252/81			Q6GMV3
P62826/14	Q7Z460	CLIP-associating protein 1 (Cytoplasmic linker-associated protein 1) (Multiple asters homolog 1) (Protein Orbit homolog 1) (hOrbit1)	O95180/69			P41252/82			B2ZZ83
P08670/9	P00367	Glutamate dehydrogenase 1, mitochondrial (GDH 1) (EC 1.4.1.3)	P14210/126			Q13310/496			Q9NYB9
Q13509/6	Q7Z5L9	Interferon regulatory factor 2-binding protein 2 (IRF-2-binding protein 2) (IRF-2BP2)	P18621/18			Q13310/505			Q8WXD9
Q15084/17	Q2M3G4	Protein Shroom1 (Apical protein 2)	Q14157/168			Q13435/247			P25054
P79522/21	G3V5U4	deleted	Q14157/172			P14678/29			P09211
P51532/6	P08237	ATP-dependent 6-phosphofructokinase, muscle type (ATP-PFK) (PFK-M) (EC 2.7.1.11) (6-phosphofructokinase type A) (Phosphofructo-1-kinase isozyme A) (PFK-A) (Phosphohexokinase)	Q14934/286			P14678/33			Q9NWQ4
Q9Y520/13	Q13616	Cullin-1 (CUL-1)	Q5QP82/103			B3KVR1/112			Q14526
Q15654/19	O15027	Protein transport protein Sec16A (SEC16 homolog A) (p250)	Q8IVL0/394			B3KVR1/116			P31040
Q6NSJ2/11	A8MTC3	deleted	Q9NX31/44			Q9H3H3/14			O15534
P09874/13	Q8N6I1	EP300-interacting inhibitor of differentiation 2 (EID-2) (CREBBP/EP300 inhibitor 2) (EID-1-like inhibitor of differentiation 2)	Q9Y3Y2/148			Q9H3H3/22			B7ZAV5
Q12830/22	P0CJ78	Zinc finger protein 865	Q13151/7			Q9ULX6/237			P0C7X2
P78527/23	Q9HCJ0	Trinucleotide repeat-containing gene 6C protein	Q01844/7			Q24JQ7/351			F5H098
O60763/5	Q92785	Zinc finger protein ubi-d4 (Apoptosis response zinc finger protein) (BRG1-associated factor 45D) (BAF45D) (D4, zinc and double PHD fingers family 2) (Protein requiem)	Q01844/1			P0CG12/225			P28065
Q04637/19	Q9NYV6	RNA polymerase I-specific transcription initiation factor RRN3 (Transcription initiation factor IA) (TIF-IA)	Q8WXF1/25			P0CG12/239			Q96BU1
Q96AE4/10	Q13136	Liprin-alpha-1 (LAR-interacting protein 1) (LIP-1) (Protein tyrosine phosphatase receptor type f polypeptide-interacting protein alpha-1) (PTPRF-interacting protein alpha-1)	Q00839/1			E7EWR4/495			Q15554
P60709/21	Q86XN8	RNA-binding protein MEX3D (RING finger and KH domain-containing protein 1) (RING finger protein 193) (TINO)	Q5BKZ1/2			A8MUW5/396			Q8TF30
Q8WUF5/13	Q9H8Y5	tRNA endonuclease ANKZF1 (EC 3.1.-.-) (Ankyrin repeat and zinc finger domain-containing protein 1) (Zinc finger protein 744)	P62805/4			A8MUW5/402			F8WAQ9
A4D1U4/22	Q92630	Dual specificity tyrosine-phosphorylation-regulated kinase 2 (EC 2.7.12.1)	Q13435/7			A8MUW5/408			Q8IX18
O95429/2	Q9BTL3	RNA guanine-N7 methyltransferase activating subunit (Protein FAM103A1) (RNA guanine-7 methyltransferase activating subunit) (RNMT-activating mRNA cap methyltransferase subunit) (RNMT-activating mini protein) (RAM)	Q92734/2			B4DXZ6/442			Q01167
P09874/11	E9PEY0	deleted	P09651/10			B4DXZ6/446			Q9BYI3
Q02978/5	O75896	Tumor suppressor candidate 2 (Fusion 1 protein) (Fus-1 protein) (PDGFA-associated protein 2)	P11940/12			F5H4D6/253			P42679
Q9P0J0/13	Q8N1G0	Zinc finger protein 687	P33240/7			F5H4D6/265			Q9NYZ3
P60709/11	Q96AT1	Uncharacterized protein KIAA1143	P14678/14			F5H4D6/278			F8VZI0
P54577/6	Q06830	Peroxiredoxin-1 (EC 1.11.1.24) (Natural killer cell-enhancing factor A) (NKEF-A) (Proliferation-associated gene protein) (PAG) (Thioredoxin peroxidase 2) (Thioredoxin-dependent peroxide reductase 2) (Thioredoxin-dependent peroxiredoxin 1)	Q96AE4/15			P51610/524			P78364
P35579/21	Q76L83	Putative Polycomb group protein ASXL2 (Additional sex combs-like protein 2)	P31943/1			P51610/855			Q86U28
Q9H3H3/2	Q7L2J0	7SK snRNA methylphosphate capping enzyme (MePCE) (EC 2.1.1.-) (Bicoid-interacting protein 3 homolog) (Bin3 homolog)	Q14444/7			P09651/196			Q6NXE6
Q8IWD4/12	Q9BRJ9	Mesoderm posterior protein 1 (Class C basic helix-loop-helix protein 5) (bHLHc5)	Q13310/6			Q14103/253			Q14562
Q01844/4	P29372	DNA-3-methyladenine glycosylase (EC 3.2.2.21) (3-alkyladenine DNA glycosylase) (3-methyladenine DNA glycosidase) (ADPG) (N-methylpurine-DNA glycosylase)	Q13310/34			Q14103/259			Q5JUP9
Q15424/14	P55060	Exportin-2 (Exp2) (Cellular apoptosis susceptibility protein) (Chromosome segregation 1-like protein) (Importin-alpha re-exporter)	P62633/2			B7Z4B8/529			E9PFU1
Q04637/1	Q6KC79	Nipped-B-like protein (Delangin) (SCC2 homolog)	Q92804/11			B7Z4B8/531			Q9Y3D9
Q9ULX6/2	Q68CZ2	Tensin-3 (EC 3.1.3.-) (Tensin-like SH2 domain-containing protein 1) (Tumor endothelial marker 6)	Q9BYN0/5			F8VZY9/55			Q9UQ80
Q8NFD5/12	B5MDQ6	Zinc finger protein 74	P62995/3			Q5VW27/388			Q16555
Q08211/8	O15357	Phosphatidylinositol 3,4,5-trisphosphate 5-phosphatase 2 (EC 3.1.3.86) (Inositol polyphosphate phosphatase-like protein 1) (INPPL-1) (Protein 51C) (SH2 domain-containing inositol 5'-phosphatase 2) (SH2 domain-containing inositol phosphatase 2) (SHIP-2)	P09651/15			P49792/1016			Q9UPU9
P22087/8	D2IYK5	TCF19 (Transcription factor 19) (Transcription factor 19 isoform 2)	Q9NQS1/13			Q9P2N5/411			P39023
Q9UBC1/4	Q8TDD1	ATP-dependent RNA helicase DDX54 (EC 3.6.4.13) (ATP-dependent RNA helicase DP97) (DEAD box RNA helicase 97 kDa) (DEAD box protein 54)	Q92804/9			B7Z848/314			E7ETS0
Q15056/9	Q96RF0	Sorting nexin-18 (SH3 and PX domain-containing protein 3B)	P23246/2			F5H0H3/749			Q9Y3B2
P68431/7	Q8IXT5	RNA-binding protein 12B (RNA-binding motif protein 12B)	Q86V81/2			P63162/147			Q01469
Q04637/11	P42768	Actin nucleation-promoting factor WAS (Wiskott-Aldrich syndrome protein) (WASp)	P35637/3			Q9UQ35/2194			Q5H9L2
Q6Y7W6/4	Q9HC44	Vasculin-like protein 1 (GC-rich promoter-binding protein 1-like 1)	Q9NW82/13			Q9UQ35/2246			F5H301
Q9C0J8/12	O75319	RNA/RNP complex-1-interacting phosphatase (EC 3.1.3.-) (Dual specificity protein phosphatase 11) (Phosphatase that interacts with RNA/RNP complex 1)	P98179/4			Q9UQ35/2384			P46937
Q13243/4	Q99933	BAG family molecular chaperone regulator 1 (BAG-1) (Bcl-2-associated athanogene 1)	Q92804/2			Q9UQ35/2392			B1AN92
Q92804/6	Q70I54	Nebulette (Actin-binding Z-disk protein)	Q9H0D6/12			Q92804/526			Q92794
C9JLR9/5	D6RD18	Heterogeneous nuclear ribonucleoprotein A/B	Q7Z6J9/42			P49848/524			Q9Y4L1
Q96EV2/2	F5GY92	deleted	P09651/16			Q9C0J8/915			Q3KNS6
P23246/6	P49674	Casein kinase I isoform epsilon (CKI-epsilon) (CKIe) (EC 2.7.11.1)	P23246/1			Q9C0J8/1035			Q9H875
O43347/10	Q99439	Calponin-2 (Calponin H2, smooth muscle) (Neutral calponin)	P35637/2			B4DZC3/770			P42766
Q92686/15	Q6ZRI6	Uncharacterized protein C15orf39	Q04726/6			B4DZC3/793			P00558
Q9UN86/5	Q99618	Cell division cycle-associated protein 3 (Gene-rich cluster protein C8) (Trigger of mitotic entry protein 1) (TOME-1)	Q9Y3Y2/10			B4DZC3/797			A6PW55
Q07666/5	P52746	Zinc finger protein 142	Q00839/6			B4DZC3/816			Q8TEQ6
Q13151/15	Q6ZRS2	Helicase SRCAP (EC 3.6.4.-) (Domino homolog 2) (Snf2-related CBP activator)	Q14103/12			P49750/636			P78318
Q63ZY3/9	Q8IWQ3	Serine/threonine-protein kinase BRSK2 (EC 2.7.11.1) (Brain-selective kinase 2) (EC 2.7.11.26) (Brain-specific serine/threonine-protein kinase 2) (BR serine/threonine-protein kinase 2) (Serine/threonine-protein kinase 29) (Serine/threonine-protein kinase SAD-A)	Q92804/17			O14497/1276			P34925
Q92804/4	Q02241	Kinesin-like protein KIF23 (Kinesin-like protein 5) (Mitotic kinesin-like protein 1)	P51991/7			Q09472/2059			O00192
Q9BUJ2/11	Q6ZRV2	Protein FAM83H	P0CG12/11			Q96GM5/88			Q15527
P52298/7	E5RG83	t-SNARE domain containing 1	Q99700/5			P42768/357			Q96PU4
Q14444/9	Q8TEL6	Short transient receptor potential channel 4-associated protein (Trp4-associated protein) (Trpc4-associated protein) (Protein TAP1) (TNF-receptor ubiquitous scaffolding/signaling protein) (Protein TRUSS)	P22626/10			O60493/43			Q14160
Q8TDC3/14	Q15942	Zyxin (Zyxin-2)	Q1KMD3/13			P38432/352			F5GXR1
Q14011/9	P04075	Fructose-bisphosphate aldolase A (EC 4.1.2.13) (Lung cancer antigen NY-LU-1) (Muscle-type aldolase)	Q13155/9			Q08211/1160			Q9UHV7
Q92841/6	Q14247	Src substrate cortactin (Amplaxin) (Oncogene EMS1)	Q99729/13			P55265/26			P84101
O00571/7	P53814	Smoothelin	Q07666/29			P09651/370			Q8NE35
O95425/2	Q13733	Sodium/potassium-transporting ATPase subunit alpha-4 (Na(+)/K(+) ATPase alpha-4 subunit) (EC 7.2.2.13) (Sodium pump subunit alpha-4)	Q04724/6			P22626/266			P18754
Q92804/22	F8VZ49	Heterogeneous nuclear ribonucleoprotein A1	Q92804/22			P51991/286			P21399
Q8WYH8/12	Q9BUH6	Protein PAXX (Paralog of XRCC4 and XLF) (XRCC4-like small protein)	Q9UN86/5			Q92615/493			Q96DF8
Q01844/8	Q6VY07	Phosphofurin acidic cluster sorting protein 1 (PACS-1)	P22626/3			Q86TB9/284			P11387
P20290/2	O96013	Serine/threonine-protein kinase PAK 4 (EC 2.7.11.1) (p21-activated kinase 4) (PAK-4)	O75306/11			O94913/1030			O43482
Q8TAP9/15	Q96PZ0	Pseudouridylate synthase 7 homolog (EC 5.4.99.-)	Q69YN4/7			Q9P2N5/943			F8W8D3
Q9UDT6/12	Q96JM2	Zinc finger protein 462 (Zinc finger PBX1-interacting protein) (ZFPIP)	Q92945/17			P14678/147			O95479
P98179/7	O60294	tRNA wybutosine-synthesizing protein 4 (tRNA yW-synthesizing protein 4) (EC 2.1.1.290) (EC 2.3.1.231) (Leucine carboxyl methyltransferase 2) (tRNA(Phe) (7-(3-amino-3-(methoxycarbonyl)propyl)wyosine(37)-N)-methoxycarbonyltransferase) (tRNA(Phe) (7-(3-amino-3-carboxypropyl)wyosine(37)-O)-methyltransferase)	P09651/7			P18583/989			Q9UJV9
P36578/11	Q7Z3C6	Autophagy-related protein 9A (APG9-like 1) (mATG9)	Q9BUJ2/6			Q15637/345			O43900
P06748/13	P04406	Glyceraldehyde-3-phosphate dehydrogenase (GAPDH) (EC 1.2.1.12) (Peptidyl-cysteine S-nitrosylase GAPDH) (EC 2.6.99.-)	Q08211/7			Q15427/390			G3V325
P20700/4	Q9BU76	Multiple myeloma tumor-associated protein 2 (hMMTAG2)	Q13283/13			Q9H0D6/824			Q5VWQ8
Q9Y5U2/6	E7EX17	Eukaryotic translation initiation factor 4B	Q8NC51/18			Q9H0D6/851			P55345
Q9C0J8/1	C9IZA4	5'-nucleotidase, cytosolic IIIB	Q92804/7			Q01196/319			Q96LD4
Q92841/8	Q13247	Serine/arginine-rich splicing factor 6 (Pre-mRNA-splicing factor SRP55) (Splicing factor, arginine/serine-rich 6)	Q86V81/3			Q92804/561			C9JP52
Q01081/9	Q8IY92	Structure-specific endonuclease subunit SLX4 (BTB/POZ domain-containing protein 12)	Q9C0J8/7			Q14444/640			P30048
Q92804/3	Q9UEG4	Zinc finger protein 629 (Zinc finger protein 65)	Q92804/8			P11940/419			O95400
P0CG39/10	F8WAA2	deleted	P09651/11			P0CG12/17			Q6PEZ8
Q69YN4/4	Q6W2J9	BCL-6 corepressor (BCoR)	Q92804/6			P0CG12/100			P49736
Q14151/14	Q9NYL2	Mitogen-activated protein kinase kinase kinase 20 (EC 2.7.11.25) (Human cervical cancer suppressor gene 4 protein) (HCCS-4) (Leucine zipper- and sterile alpha motif-containing kinase) (MLK-like mitogen-activated protein triple kinase) (Mitogen-activated protein kinase kinase kinase MLT) (Mixed lineage kinase 7) (Mixed lineage kinase-related kinase) (MLK-related kinase) (MRK) (Sterile alpha motif-…	P49750/1			P0CG12/266			O60830
P14866/12	Q7KZI7	Serine/threonine-protein kinase MARK2 (EC 2.7.11.1) (EC 2.7.11.26) (ELKL motif kinase 1) (EMK-1) (MAP/microtubule affinity-regulating kinase 2) (PAR1 homolog) (PAR1 homolog b) (Par-1b) (Par1b)	Q14103/1			P0CG12/322			P12004
Q15424/6	F5H0H3	Scaffold attachment factor B1 (SAF-B) (SAF-B1) (HSP27 estrogen response element-TATA box-binding protein) (HSP27 ERE-TATA-binding protein)	O14979/3			P0CG12/494			P56182
P31942/14	Q92540	Nonsense-mediated mRNA decay factor SMG7 (SMG-7 homolog) (hSMG-7)	P12270/2			Q96EP5/253			Q32Q12
Q5BKZ1/9	E9PEH2	Nonsense-mediated mRNA decay factor SMG7 (SMG-7 homolog) (hSMG-7)	Q9Y2W1/8			P79522/120			P25398
P35637/13	Q9H1Z4	WD repeat-containing protein 13	Q92804/16			Q15025/599			Q86VD7
P22087/7	Q5T5X7	BEN domain-containing protein 3	Q9Y2W1/2			P35637/215			Q9BT78
Q9H0D6/10	Q7L2E3	ATP-dependent RNA helicase DHX30 (EC 3.6.4.13) (DEAH box protein 30)	P51610/2			Q13283/465			Q9UKD2
O14686/26	Q9HBD4	SMARCA4 isoform 2 (SWI/SNF related, matrix associated, actin dependent regulator of chromatin, subfamily a, member 4)	P09651/22						O43182
Q96EP5/44	O75182	Paired amphipathic helix protein Sin3b (Histone deacetylase complex subunit Sin3b) (Transcriptional corepressor Sin3b)	Q92804/10						Q9P2N6
P48382/16	E7EVU8	deleted	Q04637/8						B9A044
Q8NI36/15	P39019	Small ribosomal subunit protein eS19 (40S ribosomal protein S19)	P34931/16						Q00341
Q12904/14	P78332	RNA-binding protein 6 (Lung cancer antigen NY-LU-12) (Protein G16) (RNA-binding motif protein 6) (RNA-binding protein DEF-3)	P14618/12						Q13126
Q9UJX5/3	Q8IX01	SURP and G-patch domain-containing protein 2 (Arginine/serine-rich-splicing factor 14) (Splicing factor, arginine/serine-rich 14)	Q99729/1						Q9UKM9
Q99832/14	O94826	Mitochondrial import receptor subunit TOM70 (Mitochondrial precursor proteins import receptor) (Translocase of outer membrane 70 kDa subunit) (Translocase of outer mitochondrial membrane protein 70)	P51116/9						B7ZM82
O60493/33	P55265	Double-stranded RNA-specific adenosine deaminase (DRADA) (EC 3.5.4.37) (136 kDa double-stranded RNA-binding protein) (p136) (Interferon-inducible protein 4) (IFI-4) (K88DSRBP)	Q86YP4/9						Q9C0C7
Q16637/18	Q13112	Chromatin assembly factor 1 subunit B (CAF-1 subunit B) (Chromatin assembly factor I p60 subunit) (CAF-I 60 kDa subunit) (CAF-I p60) (M-phase phosphoprotein 7)	Q6ZRS2/9						Q9GZP4
P0CG12/23	E7EN03	deleted	Q15056/9						D6RIU7
Q9H7S9/30	B1AZV3	deleted	P98179/9						G3V2F7
P62917/30	P21281	V-type proton ATPase subunit B, brain isoform (V-ATPase subunit B 2) (Endomembrane proton pump 58 kDa subunit) (HO57) (Vacuolar proton pump subunit B 2)	P61978/9						P54136
Q14103/1	Q15532	Protein SSXT (Protein SYT) (Synovial sarcoma translocated to X chromosome protein)	Q8WXI9/9						Q9UJY1
Q92841/2	Q6P0Q8	Microtubule-associated serine/threonine-protein kinase 2 (EC 2.7.11.1)	Q01844/9						Q6ZUT1
Q14498/6	Q10571	Transcriptional activator MN1 (Probable tumor suppressor protein MN1)	Q13310/9						H0YGR0
Q6ZW31/2	E7EWU5	Calmodulin-binding transcription activator 2	Q92576/9						O43464
P06454/1	Q9H329	Band 4.1-like protein 4B (Erythrocyte membrane protein band 4.1-like 4B) (FERM-containing protein CG1) (Protein EHM2)	Q8TAP9/9						Q6P1J9
Q9BUJ2/2	F5GY05	Family with sequence similarity 120 member B	Q8N9B5/8						Q92837
Q1KMD3/2	Q15572	TATA box-binding protein-associated factor RNA polymerase I subunit C (RNA polymerase I-specific TBP-associated factor 110 kDa) (TAFI110) (TATA box-binding protein-associated factor 1C) (TBP-associated factor 1C) (Transcription initiation factor SL1/TIF-IB subunit C)	Q9H0D6/8						Q96DU7
P20290/10	O60869	Endothelial differentiation-related factor 1 (EDF-1) (Multiprotein-bridging factor 1) (MBF1)	Q13310/8						O15265
P19338/8	O75420	GRB10-interacting GYF protein 1 (PERQ amino acid-rich with GYF domain-containing protein 1)	Q96E39/8						Q96KP1
O60506/6	Q9NRN7	L-aminoadipate-semialdehyde dehydrogenase-phosphopantetheinyl transferase (EC 2.7.8.7) (4'-phosphopantetheinyl transferase) (Alpha-aminoadipic semialdehyde dehydrogenase-phosphopantetheinyl transferase) (AASD-PPT) (LYS5 ortholog)	O14776/8						Q14159
Q12906/6	Q7Z7A3	Cytoplasmic tRNA 2-thiolation protein 1 (EC 2.7.7.-) (ATP-binding domain-containing protein 3) (Cancer-associated gene protein) (Cytoplasmic tRNA adenylyltransferase 1)	Q13283/8						Q7Z736
Q9NUQ3/12	Q5RKV6	Exosome complex component MTR3 (Exosome component 6) (mRNA transport regulator 3 homolog) (hMtr3) (p11)	Q07666/8						Q13595
Q9NUQ3/2	F8VRG5	RBPJ-interacting and tubulin-associated protein 1 (RBPJ-interacting and tubulin-associated protein)	P51610/8						P11586
Q8TDN6/1	P56181	NADH dehydrogenase [ubiquinone] flavoprotein 3, mitochondrial (Complex I-9kD) (CI-9kD) (NADH-ubiquinone oxidoreductase 9 kDa subunit) (Renal carcinoma antigen NY-REN-4)	P0CG12/8						P01700
O43823/4	A6NG32	deleted	Q86V81/8						P43699
P60709/6	Q96JP5	E3 ubiquitin-protein ligase ZFP91 (EC 2.3.2.27) (RING-type E3 ubiquitin transferase ZFP91) (Zinc finger protein 757) (Zinc finger protein 91 homolog) (Zfp-91)	Q14781/8						Q96E14
P08621/1	H0YG33	deleted	Q14686/8						P61313
P22626/8	O95721	Synaptosomal-associated protein 29 (SNAP-29) (Soluble 29 kDa NSF attachment protein) (Vesicle-membrane fusion protein SNAP-29)	Q9P2N5/8						Q6NZY7
Q8NC51/1	Q99873	Protein arginine N-methyltransferase 1 (EC 2.1.1.319) (Histone-arginine N-methyltransferase PRMT1) (Interferon receptor 1-bound protein 4)	Q01844/8						P31277
P35637/8	Q96ME1	F-box/LRR-repeat protein 18 (F-box and leucine-rich repeat protein 18)	Q5T8P6/7						Q96A46
Q15654/2	Q9P107	GEM-interacting protein (GMIP)	Q12830/7						O95985
O43823/8	Q9C073	Protein FAM117A (C/EBP-induced protein)	Q9BTC0/7						Q07020
P08670/14	O43435	T-box transcription factor TBX1 (T-box protein 1) (Testis-specific T-box protein)	Q5JRA6/7						G8JLN3
Q00587/7	P52907	F-actin-capping protein subunit alpha-1 (CapZ alpha-1)	Q96PV6/7						Q86UU1
Q96T58/6	P61960	Ubiquitin-fold modifier 1	Q9BUJ2/7						G5E9Q6
P35232/6	Q14690	Protein RRP5 homolog (NF-kappa-B-binding protein) (NFBP) (Programmed cell death protein 11)	Q9UPN9/7						E2QRI7
Q86YP4/15	P0C1Z6	TCF3 fusion partner (INO80 complex subunit F) (Protein FB1)	Q92576/7						F5H2U5
O76041/2	Q96L91	E1A-binding protein p400 (EC 3.6.4.-) (CAG repeat protein 32) (Domino homolog) (hDomino) (Trinucleotide repeat-containing gene 12 protein) (p400 kDa SWI2/SNF2-related protein)	Q9BTD8/7						Q7Z2K8
Q5QP82/4	Q96NL0	RUN domain-containing protein 3B (Rap2-binding protein 9) (Rap2-interacting protein 9) (RPIP-9)	Q00839/7						Q96CS4
O43824/13	F5H8J4	deleted	P49750/7						Q4AC94
Q9Y6K1/2	Q9UNS1	Protein timeless homolog (hTIM)	Q86V81/7						P51531
P07900/10	P10301	Ras-related protein R-Ras (EC 3.6.5.-) (p23)	Q12906/7						Q9P2B2
Q69YN4/2	Q9H0L4	Cleavage stimulation factor subunit 2 tau variant (CF-1 64 kDa subunit tau variant) (Cleavage stimulation factor 64 kDa subunit tau variant) (CSTF 64 kDa subunit tau variant) (TauCstF-64)	O60293/7						Q9P270
Q9Y4H2/14	Q5SQI0	Alpha-tubulin N-acetyltransferase 1 (Alpha-TAT) (Alpha-TAT1) (TAT) (EC 2.3.1.108) (Acetyltransferase mec-17 homolog)	Q6PJG2/7						F8VQP3
Q15056/6	Q6GQQ9	OTU domain-containing protein 7B (EC 3.4.19.12) (Cellular zinc finger anti-NF-kappa-B protein) (Cezanne) (Zinc finger A20 domain-containing protein 1) (Zinc finger protein Cezanne)	Q9UPQ9/7						P00338
Q96PC5/11	O15037	Protein KHNYN (KH and NYN domain-containing protein)	Q14103/6						Q9C0G0
P61081/3	F8W130	Trophinin associated protein	Q13435/6						O75533
O95793/10	Q92934	Bcl2-associated agonist of cell death (BAD) (Bcl-2-binding component 6) (Bcl-2-like protein 8) (Bcl2-L-8) (Bcl-xL/Bcl-2-associated death promoter) (Bcl2 antagonist of cell death)	P35637/6						Q9BRD0
O43809/7	O75179	Ankyrin repeat domain-containing protein 17 (Gene trap ankyrin repeat protein) (Serologically defined breast cancer antigen NY-BR-16)	P11940/6						Q5TDH0
P98179/15	P25705	ATP synthase F(1) complex subunit alpha, mitochondrial (ATP synthase F1 subunit alpha)	Q15424/6						P42694
Q13148/18	Q13443	Disintegrin and metalloproteinase domain-containing protein 9 (ADAM 9) (EC 3.4.24.-) (Cellular disintegrin-related protein) (Meltrin-gamma) (Metalloprotease/disintegrin/cysteine-rich protein 9) (Myeloma cell metalloproteinase)	Q07666/6						F5H3D6
Q8NB15/13	O43709	18S rRNA (guanine-N(7))-methyltransferase (EC 2.1.1.-) (Bud site selection protein 23 homolog) (Metastasis-related methyltransferase 1) (Williams-Beuren syndrome chromosomal region 22 protein) (rRNA methyltransferase and ribosome maturation factor)	Q52LJ0/6						Q6NUN9
P54819/16	P08865	Small ribosomal subunit protein uS2 (37 kDa laminin receptor precursor) (37LRP) (37/67 kDa laminin receptor) (LRP/LR) (40S ribosomal protein SA) (67 kDa laminin receptor) (67LR) (Colon carcinoma laminin-binding protein) (Laminin receptor 1) (LamR) (Laminin-binding protein precursor p40) (LBP/p40) (Multidrug resistance-associated protein MGr1-Ag) (NEM/1CHD4)	Q9P0J7/6						E7ENI0
P07910/5	Q9P258	Protein RCC2 (RCC1-like protein TD-60) (Telophase disk protein of 60 kDa)	Q9Y3Y2/6						Q13796
P60660/8	P78345	Ribonuclease P protein subunit p38 (RNaseP protein p38)	Q9BTC0/6						E9PGM8
Q12888/15	Q5TCZ1	SH3 and PX domain-containing protein 2A (Adapter protein TKS5) (Five SH3 domain-containing protein) (SH3 multiple domains protein 1) (Tyrosine kinase substrate with five SH3 domains)	Q9BWW4/6						Q9H2D6
P00492/11	P63241	Eukaryotic translation initiation factor 5A-1 (eIF-5A-1) (eIF-5A1) (Eukaryotic initiation factor 5A isoform 1) (eIF-5A) (Rev-binding factor) (eIF-4D)	Q13283/6						Q9BZI7
Q9Y3Y2/4	Q9UPN6	SR-related and CTD-associated factor 8 (CDC5L complex-associated protein 7) (RNA-binding motif protein 16)	O43390/6						Q86W56
P61247/14	P33316	Deoxyuridine 5'-triphosphate nucleotidohydrolase, mitochondrial (dUTPase) (EC 3.6.1.23) (dUTP pyrophosphatase)	P07197/6						Q9NXC5
Q9Y242/5	Q08170	Serine/arginine-rich splicing factor 4 (Pre-mRNA-splicing factor SRP75) (SRP001LB) (Splicing factor, arginine/serine-rich 4)	Q14151/6						A8MVJ9
Q9P2D1/15	Q9HA64	Ketosamine-3-kinase (EC 2.7.1.172) (Fructosamine-3-kinase-related protein) (FN3K-RP) (FN3K-related protein) (Protein-psicosamine 3-kinase FN3KRP) (EC 2.7.1.-)	Q15047/6						Q9H501
Q96EV2/5	Q2M3V2	Ankyrin repeat domain-containing protein SOWAHA (Ankyrin repeat domain-containing protein 43) (Protein sosondowah homolog A)	O43432/6						P15291
Q9BRQ0/25	Q9H773	dCTP pyrophosphatase 1 (EC 3.6.1.12) (Deoxycytidine-triphosphatase 1) (dCTPase 1) (RS21C6) (XTP3-transactivated gene A protein)	Q8ND83/6						Q969S3
O75400/9	Q9BXP5	Serrate RNA effector molecule homolog (Arsenite-resistance protein 2)	Q04727/6						Q9UBL3
Q8IUE6/9	P51608	Methyl-CpG-binding protein 2 (MeCp-2 protein) (MeCp2)	Q9UPN9/6						Q96AY4
Q5BKZ1/22	Q9GZT3	SRA stem-loop-interacting RNA-binding protein, mitochondrial	Q9Y2W1/6						O75064
P22626/25	O60716	Catenin delta-1 (Cadherin-associated Src substrate) (CAS) (p120 catenin) (p120(ctn)) (p120(cas))	Q96EV2/6						Q7LBC6
Q8NC96/3	P52737	Zinc finger protein 136	P61978/5						Q2M1P5
P46783/14	E9PF26	Double-stranded RNA-binding protein Staufen homolog 2	O60293/5						B7ZLM3
P07900/11	Q15569	Dual specificity testis-specific protein kinase 1 (EC 2.7.12.1) (Testicular protein kinase 1)	Q07666/5						Q9HCK8
P14678/15	O60218	Aldo-keto reductase family 1 member B10 (EC 1.1.1.300) (EC 1.1.1.54) (ARL-1) (Aldose reductase-like) (Aldose reductase-related protein) (ARP) (hARP) (Small intestine reductase) (SI reductase)	Q00839/5						Q9Y6V7
P62258/11	Q96T51	RUN and FYVE domain-containing protein 1 (FYVE-finger protein EIP1) (La-binding protein 1) (Rab4-interacting protein) (Zinc finger FYVE domain-containing protein 12)	Q9BTC0/5						Q8N5J2
P34897/7	H0Y4V9	La ribonucleoprotein 4B	Q92576/5						Q16204
P20700/8	P22061	Protein-L-isoaspartate(D-aspartate) O-methyltransferase (PIMT) (EC 2.1.1.77) (L-isoaspartyl protein carboxyl methyltransferase) (Protein L-isoaspartyl/D-aspartyl methyltransferase) (Protein-beta-aspartate methyltransferase)	P33240/5						Q96EU6
Q8N1G1/4	Q6P6C2	RNA demethylase ALKBH5 (EC 1.14.11.53) (Alkylated DNA repair protein alkB homolog 5) (Alpha-ketoglutarate-dependent dioxygenase alkB homolog 5)	P0CG12/5						C9JDN2
O14776/7	P14927	Cytochrome b-c1 complex subunit 7 (Complex III subunit 7) (Complex III subunit VII) (QP-C) (Ubiquinol-cytochrome c reductase complex 14 kDa protein)	O14686/5						Q8NBR6
P62753/5	Q9BST9	Rhotekin	P35637/5						Q9NXG0
P62633/14	F5H0Z5	deleted	Q93074/5						E9PD98
Q9C0J8/15	F8VNW9	deleted	Q9BTD8/5						Q9BQ52
Q8IZT6/3	O95147	Dual specificity protein phosphatase 14 (EC 3.1.3.16) (EC 3.1.3.48) (MKP-1-like protein tyrosine phosphatase) (MKP-L) (Mitogen-activated protein kinase phosphatase 6) (MAP kinase phosphatase 6) (MKP-6)	Q13283/4						Q96LJ7
Q86YP4/8	Q6P4F2	Ferredoxin-2, mitochondrial (Adrenodoxin-like protein) (Ferredoxin-1-like protein)	Q08211/4						Q99501
Q92841/14	P31150	Rab GDP dissociation inhibitor alpha (Rab GDI alpha) (Guanosine diphosphate dissociation inhibitor 1) (GDI-1) (Oligophrenin-2) (Protein XAP-4)	P18583/4						B1AHF6
Q96DT7/5	Q7Z494	Nephrocystin-3	Q9BT43/4						P34932
Q9C0J8/5	P60900	Proteasome subunit alpha type-6 (27 kDa prosomal protein) (PROS-27) (p27K) (Macropain iota chain) (Multicatalytic endopeptidase complex iota chain) (Proteasome iota chain) (Proteasome subunit alpha-1) (alpha-1)	Q8IWI9/4						O94964
Q8WYH8/14	Q12931	Heat shock protein 75 kDa, mitochondrial (HSP 75) (Heat shock protein family C member 5) (TNFR-associated protein 1) (Tumor necrosis factor type 1 receptor-associated protein) (TRAP-1)	Q8TAP9/4						Q9NWM3
O15320/3	E2QRD5	Arpin (Arp2/3 inhibition protein)	Q12830/4						Q8NBJ5
Q14687/12	Q86UK7	E3 ubiquitin-protein ligase ZNF598 (EC 2.3.2.27) (Zinc finger protein 598)	Q69YN4/4						Q96HN2
P62306/12	C9JGD6	deleted	Q01844/4						P50995
P51610/11	Q5VT97	Rho GTPase-activating protein SYDE2 (Synapse defective protein 1 homolog 2) (Protein syd-1 homolog 2)	O43237/4						Q9H4B6
Q06787/12	Q8TE49	OTU domain-containing protein 7A (EC 3.4.19.12) (Zinc finger protein Cezanne 2)	Q93074/4						Q9H6L4
Q07666/11	Q9UI15	Transgelin-3 (Neuronal protein 22) (NP22) (Neuronal protein NP25)	Q9Y3Y2/4						Q13563
Q71RC2/15	F5H7H5	Protein BEX2 (Brain-expressed X-linked protein 2) (hBex2)	Q92615/4						O14559
Q01804/8	E7EU23	deleted	P14678/4						P50502
Q96QC0/2	Q8N8F8	Myeloid leukemia factor 1 (Myelodysplasia-myeloid leukemia factor 1)	Q15459/34						O14641
Q9H307/11	Q9UPU5	Ubiquitin carboxyl-terminal hydrolase 24 (EC 3.4.19.12) (Deubiquitinating enzyme 24) (Ubiquitin thioesterase 24) (Ubiquitin-specific-processing protease 24)	P49750/39						F8VQD8
A0AV96/11	B7XGB9	Protein phosphatase 1M (EC 3.1.3.16) (Protein phosphatase 2C isoform eta) (PP2C-eta) (PP2CE)	P16989/32						P26641
Q9NQH7/7	Q86UU0	B-cell CLL/lymphoma 9-like protein (B-cell lymphoma 9-like protein) (BCL9-like protein) (Protein BCL9-2)	P49750/32						P63220
Q9NUL3/6	Q8IWZ2	Ankyrin repeat and KH domain-containing protein 1 (HIV-1 Vpr-binding ankyrin repeat protein) (Multiple ankyrin repeats single KH domain) (hMASK)	O43251/31						Q9NVS9
Q86WJ1/6	P55072	Transitional endoplasmic reticulum ATPase (TER ATPase) (EC 3.6.4.6) (15S Mg(2+)-ATPase p97 subunit) (Valosin-containing protein) (VCP)	Q9H2U1/18						Q9UEU0
Q14151/6	G3V0I6	deleted	Q9NYP3/30						Q14980
Q92530/1	C9J9C1	Protein phosphatase 2 scaffold subunit Aalpha	Q01844/3						Q0VFZ6
O00267/13	Q2M5E1	Citron Rho-interacting kinase (CRIK) (EC 2.7.11.1) (Serine/threonine-protein kinase 21)	Q9Y6Q9/3						Q96EK9
Q92522/10	Q9UPW6	DNA-binding protein SATB2 (Special AT-rich sequence-binding protein 2)	P49750/3						O43379
Q9H0E3/17	Q15208	Serine/threonine-protein kinase 38 (EC 2.7.11.1) (NDR1 protein kinase) (Nuclear Dbf2-related kinase 1)	P48634/1						Q9NP08
P14678/14	E7ERS3	Zinc finger CCCH-type containing 18	P98179/3						P78549
Q14978/4	Q86T82	Ubiquitin carboxyl-terminal hydrolase 37 (EC 3.4.19.12) (Deubiquitinating enzyme 37) (Ubiquitin thioesterase 37) (Ubiquitin-specific-processing protease 37)	Q9Y520/3						O00264
P04908/7	O15504	Nucleoporin NUP42 (NLP-1) (NUP42 homolog) (Nucleoporin hCG1) (Nucleoporin-42) (Nucleoporin-like protein 2)	Q69YN4/3						Q15560
P46783/15	Q86U90	Threonylcarbamoyl-AMP synthase (EC 2.7.7.87) (Dopamine receptor-interacting protein 3) (Ischemia/reperfusion-inducible protein homolog) (hIRIP)	Q9NX05/3						P17174
P62633/15	P33992	DNA replication licensing factor MCM5 (EC 3.6.4.12) (CDC46 homolog) (P1-CDC46)	Q9BXF3/3						F5H3Z4
P62805/1	Q96N11	Integrator complex subunit 15	Q9NYL2/3						Q99575
Q9Y618/5	E7EQP8	deleted	P22087/3						Q9NX55
Q5BKZ1/12	C9JV30	Inosine-5'-monophosphate dehydrogenase 1 (IMP dehydrogenase 1) (IMPD 1) (IMPDH 1) (EC 1.1.1.205) (IMPDH-I)	Q14011/3						Q9Y314
Q12766/11	Q9Y3M8	StAR-related lipid transfer protein 13 (46H23.2) (Deleted in liver cancer 2 protein) (DLC-2) (Rho GTPase-activating protein) (START domain-containing protein 13) (StARD13)	Q96BH1/3						Q9ULX3
Q86XP3/1	Q8NEL9	Phospholipase DDHD1 (EC 3.1.1.111) (EC 3.1.1.32) (DDHD domain-containing protein 1) (Phosphatidic acid-preferring phospholipase A1 homolog) (PA-PLA1) (EC 3.1.1.118) (Phospholipid sn-1 acylhydrolase)	Q9NYF8/3						Q8IVS8
Q5PRF9/15	Q9Y3R0	Glutamate receptor-interacting protein 1 (GRIP-1)	Q09472/3						F5H8B1
Q9HD15/20	Q8IXZ2	Zinc finger CCCH domain-containing protein 3 (Smad-interacting CPSF-like factor)	Q99729/3						Q9UHB9
P67775/11	Q9HBM6	Transcription initiation factor TFIID subunit 9B (Neuronal cell death-related protein 7) (DN-7) (Transcription initiation factor TFIID subunit 9-like) (Transcription-associated factor TAFII31L)	Q8NAF0/3						P33176
Q86YP4/12	A0AVF1	Intraflagellar transport protein 56 (Tetratricopeptide repeat protein 26) (TPR repeat protein 26)	P0CG12/28						E7ENH9
P40425/11	P46060	Ran GTPase-activating protein 1 (RanGAP1)	Q96QC0/27						Q13200
Q9NZB2/2	A5PL33	Protein KRBA1	Q6KC79/27						P49840
Q9P2K5/6	F5H1R7	deleted	Q8N163/26						Q9UGC7
P12270/1	Q96H20	Vacuolar-sorting protein SNF8 (ELL-associated protein of 30 kDa) (ESCRT-II complex subunit VPS22) (hVps22)	Q8TAP9/25						P49327
O75525/2	O60333	Kinesin-like protein KIF1B (Klp) (EC 5.6.1.3)	Q15366/25						F8W9B4
Q96B36/28	P78524	DENN domain-containing protein 2B (HeLa tumor suppression 1) (Suppression of tumorigenicity 5 protein)	P38432/24						H0Y3M2
O43852/8	E9PES3	RPA-interacting protein (hRIP)	Q9H0D6/23						P00748
Q9C0J8/35	P57772	Selenocysteine-specific elongation factor (EC 3.6.5.-) (Elongation factor sec) (Eukaryotic elongation factor, selenocysteine-tRNA-specific)	Q13435/23						P53677
O14497/16	Q9Y6J9	TAF6-like RNA polymerase II p300/CBP-associated factor-associated factor 65 kDa subunit 6L (TAF6L) (PCAF-associated factor 65-alpha) (PAF65-alpha)	Q9C091/23						F8VQY2
O15062/7	Q6UUV9	CREB-regulated transcription coactivator 1 (Mucoepidermoid carcinoma translocated protein 1) (Transducer of regulated cAMP response element-binding protein 1) (TORC-1) (Transducer of CREB protein 1)	O00443/22						Q9ULR3
Q14527/15	Q8NDT2	Putative RNA-binding protein 15B (One-twenty two protein 3) (HsOTT3) (HuOTT3) (RNA-binding motif protein 15B)	Q8NC51/25						Q8IZD2
Q9H6R0/13	Q9P2M7	Cingulin	Q6VMQ6/22						B4DT67
P62258/4	Q9P0L2	Serine/threonine-protein kinase MARK1 (EC 2.7.11.1) (EC 2.7.11.26) (MAP/microtubule affinity-regulating kinase 1) (PAR1 homolog c) (Par-1c) (Par1c)	Q9C0C2/21						Q9NQG5
Q63ZY3/12	P27448	MAP/microtubule affinity-regulating kinase 3 (EC 2.7.11.1) (C-TAK1) (cTAK1) (Cdc25C-associated protein kinase 1) (ELKL motif kinase 2) (EMK-2) (Protein kinase STK10) (Ser/Thr protein kinase PAR-1) (Par-1a) (Serine/threonine-protein kinase p78)	P79522/21						Q7L014
P0CG12/12	Q5T1M5	FK506-binding protein 15 (FKBP-15) (133 kDa FK506-binding protein) (133 kDa FKBP) (FKBP-133) (WASP- and FKBP-like protein) (WAFL)	O94906/20						H0YLM1
P11021/12	Q969W3	Protein VCF1 (VCP nuclear cofactor family member 1)	O94906/28						F8WE78
P0CG12/14	Q96A00	Protein phosphatase 1 regulatory subunit 14A (17 kDa PKC-potentiated inhibitory protein of PP1) (Protein kinase C-potentiated inhibitor protein of 17 kDa) (CPI-17)	O00268/35						Q9UPU7
P30041/9	Q8NEZ4	Histone-lysine N-methyltransferase 2C (Lysine N-methyltransferase 2C) (EC 2.1.1.364) (Homologous to ALR protein) (Myeloid/lymphoid or mixed-lineage leukemia protein 3)	Q9Y3T6/17						F8W1P5
Q5BJH7/15	Q8TEW8	Partitioning defective 3 homolog B (Amyotrophic lateral sclerosis 2 chromosomal region candidate gene 19 protein) (PAR3-beta) (Partitioning defective 3-like protein) (PAR3-L protein)	Q96AE4/2						Q9P2R7
Q9BTD8/28	G3V0F8	Tyrosine-protein phosphatase non-receptor type 6 (EC 3.1.3.48) (Hematopoietic cell protein-tyrosine phosphatase) (Protein-tyrosine phosphatase 1C) (PTP-1C) (Protein-tyrosine phosphatase SHP-1) (SH-PTP1)	Q07666/2						Q5T5S1
Q04637/45	Q9UI30	Multifunctional methyltransferase subunit TRM112-like protein (tRNA methyltransferase 112 homolog)	Q96SI9/2						Q8NGZ6
P0DMV9/7	C9J3F9	Suppressor of SWI4 1 homolog (Ssf-1) (Brix domain-containing protein 3) (Peter Pan homolog)	O75420/2						Q5JWF2
P31942/42	P38117	Electron transfer flavoprotein subunit beta (Beta-ETF)	P38432/2						Q7Z591
Q15596/33	P50548	ETS domain-containing transcription factor ERF (Ets2 repressor factor) (PE-2)	Q92945/2						Q86UQ4
Q96FX7/5	E9PAU2	deleted	Q86US8/2						A2A3H1
Q04726/18	O95801	Tetratricopeptide repeat protein 4 (TPR repeat protein 4)	Q69YN4/2						Q9NZC3
Q9Y3I1/17	Q9UNX3	Ribosomal protein uL24-like (60S ribosomal protein L26-like 1) (Large ribosomal subunit protein uL24-like 1)	Q8IVW6/2						O43193
Q8IVS2/23	O15042	U2 snRNP-associated SURP motif-containing protein (140 kDa Ser/Arg-rich domain protein) (U2-associated protein SR140)	P22087/2						P22695
Q9NYP3/10	Q7L4I2	Arginine/serine-rich coiled-coil protein 2	P51991/2						F8WCX7
A1KXE4/28	Q59F66	RNA helicase (EC 3.6.4.13)	Q9Y2W1/12						Q68D91
Q562R1/22	Q9BPX3	Condensin complex subunit 3 (Chromosome-associated protein G) (Condensin subunit CAP-G) (hCAP-G) (Melanoma antigen NY-MEL-3) (Non-SMC condensin I complex subunit G) (XCAP-G homolog)	Q8TAP9/2						G5EA30
P27482/5	Q5XG87	Terminal nucleotidyltransferase 4A (DNA polymerase sigma) (LAK-1) (Non-canonical poly(A) RNA polymerase PAPD7) (EC 2.7.7.19) (PAP-associated domain-containing protein 7) (TRAMP-like complex polyadenylate polymerase) (Terminal guanylyltransferase) (EC 2.7.7.-) (Terminal uridylyltransferase 5) (TUTase 5) (Topoisomerase-related function protein 4-1) (TRF4-1)	Q92843/2						Q86X55
O95628/8	Q53ET0	CREB-regulated transcription coactivator 2 (Transducer of regulated cAMP response element-binding protein 2) (TORC-2) (Transducer of CREB protein 2)	Q9Y3Y2/2						Q8N983
P27824/18	P60174	Triosephosphate isomerase (TIM) (EC 5.3.1.1) (Methylglyoxal synthase) (EC 4.2.3.3) (Triose-phosphate isomerase)	O00401/2						E7EPA7
O75376/13	O43598	5-hydroxymethyl-dUMP N-hydrolase (EC 3.2.2.-) (2'-deoxynucleoside 5'-phosphate N-hydrolase 1) (c-Myc-responsive protein RCL)	Q1KMD3/2						P49588
Q9UQ35/11	P12268	Inosine-5'-monophosphate dehydrogenase 2 (IMP dehydrogenase 2) (IMPD 2) (IMPDH 2) (EC 1.1.1.205) (Inosine-5'-monophosphate dehydrogenase type II) (IMP dehydrogenase II) (IMPDH-II)	Q9NYF8/2						Q9BTT0
P09012/29	O75475	PC4 and SFRS1-interacting protein (CLL-associated antigen KW-7) (Dense fine speckles 70 kDa protein) (DFS 70) (Lens epithelium-derived growth factor) (Transcriptional coactivator p75/p52)	Q92804/19						Q9BQ67
Q92841/20	A6NES4	Maestro heat-like repeat-containing protein family member 2A (HEAT repeat-containing protein 7B1)	O94906/19						Q00059
Q9UBC3/16	P61254	Large ribosomal subunit protein uL24 (60S ribosomal protein L26)	P49750/18						P35249
Q9BUT9/19	Q9UK80	Ubiquitin carboxyl-terminal hydrolase 21 (EC 3.4.19.12) (Deubiquitinating enzyme 21) (Ubiquitin thioesterase 21) (Ubiquitin-specific-processing protease 21)	Q13310/18						Q92793
Q9NZB2/11	Q13608	Peroxisomal ATPase PEX6 (EC 3.6.4.-) (Peroxin-6) (Peroxisomal biogenesis factor 6) (Peroxisomal-type ATPase 1) (Peroxisome assembly factor 2) (PAF-2)	Q9NYP3/18						P19622
Q9P2R3/1	Q9BTV5	Fibronectin type III and SPRY domain-containing protein 1 (MID1-related protein 1) (Microtubule-associated protein GLFND)	O94906/18						Q01105
Q9BTC0/3	Q9HBE5	Interleukin-21 receptor (IL-21 receptor) (IL-21R) (Novel interleukin receptor) (CD antigen CD360)	Q12830/18						G8JLL9
Q99959/3	Q8NBF6	Late secretory pathway protein AVL9 homolog	Q9HCD6/18						Q9UMY4
Q04637/4	Q9NX07	tRNA selenocysteine 1-associated protein 1 (SECp43) (tRNA selenocysteine-associated protein 1)	Q13435/18						Q8NCE2
Q8NC51/6	Q9BW62	Katanin p60 ATPase-containing subunit A-like 1 (Katanin p60 subunit A-like 1) (EC 5.6.1.1) (p60 katanin-like 1)	Q86YP4/18						Q9UBB4
P35580/1	Q9P2K1	Coiled-coil and C2 domain-containing protein 2A	P31943/17						Q9HB09
Q9Y3X0/11	Q9NUP9	Protein lin-7 homolog C (Lin-7C) (Mammalian lin-seven protein 3) (MALS-3) (Vertebrate lin-7 homolog 3) (Veli-3)	O43516/8						P29590
Q92499/9	B8ZZ34	Protein shisa-8 (Shisa family member 8)	Q9ULH7/17						A5X2G7
Q92686/14	Q96HA7	Tonsoku-like protein (Inhibitor of kappa B-related protein) (I-kappa-B-related protein) (IkappaBR) (NF-kappa-B inhibitor-like protein 2) (Nuclear factor of kappa light polypeptide gene enhancer in B-cells inhibitor-like 2)	Q9Y3T6/20						A6NJZ7
P37802/14	O43572	A-kinase anchor protein 10, mitochondrial (AKAP-10) (Dual specificity A kinase-anchoring protein 2) (D-AKAP-2) (Protein kinase A-anchoring protein 10) (PRKA10)	P49750/17						P61073
Q96PC5/14	P51665	26S proteasome non-ATPase regulatory subunit 7 (26S proteasome regulatory subunit RPN8) (26S proteasome regulatory subunit S12) (Mov34 protein homolog) (Proteasome subunit p40)	Q93015/17						Q9BXH1
Q15424/18	Q66PJ3	ADP-ribosylation factor-like protein 6-interacting protein 4 (ARL-6-interacting protein 4) (Aip-4) (HSP-975) (HSVI-binding protein) (SR-15) (SRp25) (SR-25) (Splicing factor SRrp37)	P09651/17						Q02930
Q9BXB5/15	Q96PY6	Serine/threonine-protein kinase Nek1 (EC 2.7.11.1) (Never in mitosis A-related kinase 1) (NimA-related protein kinase 1) (Renal carcinoma antigen NY-REN-55)	P51610/16						Q9NZI8
Q14151/5	Q8NBF2	NHL repeat-containing protein 2	P51991/14						P28072
P15880/4	Q9C0B5	Palmitoyltransferase ZDHHC5 (EC 2.3.1.225) (Zinc finger DHHC domain-containing protein 5) (DHHC-5) (Zinc finger protein 375)	Q15020/16						F2Z2F2
Q709C8/8	Q70CQ3	Ubiquitin carboxyl-terminal hydrolase 30 (EC 3.4.19.12) (Deubiquitinating enzyme 30) (Ubiquitin thioesterase 30) (Ubiquitin-specific-processing protease 30) (Ub-specific protease 30)	P23246/15						Q9HB19
Q69YN4/3	Q15170	Transcription elongation factor A protein-like 1 (TCEA-like protein 1) (Nuclear phosphoprotein p21/SIIR) (Transcription elongation factor S-II protein-like 1)	Q8NFD5/15						Q5QPS4
Q5JVS0/14	E9PFM1	Eukaryotic translation initiation factor 4 gamma 1 (eIF-4-gamma 1) (eIF-4G 1) (eIF-4G1) (p220)	Q86YP4/15						Q9UQR1
Q9UPN9/8	Q86V15	Zinc finger protein castor homolog 1 (Castor-related protein) (Putative survival-related protein) (Zinc finger protein 693)	O43516/15						Q9UPS6
Q9Y3Y2/5	Q4G0P3	Hydrocephalus-inducing protein homolog	Q8IVW6/15						Q9P2J5
Q9H6K5/11	P49753	Acyl-coenzyme A thioesterase 2, mitochondrial (Acyl-CoA thioesterase 2) (EC 3.1.2.2) (Acyl-coenzyme A thioester hydrolase 2a) (CTE-Ia) (Long-chain acyl-CoA thioesterase 2) (ZAP128)	P51991/15						Q96AP0
Q15654/6	Q96D05	Protein FAM241B	Q5PRF9/15						Q6ZU65
Q9H9A6/7	Q3KQS4	28S rRNA (cytosine(4447)-C(5))-methyltransferase (EC 2.1.1.-) (Nucleolar protein 1) (Nucleolar protein 2 homolog) (Proliferating-cell nucleolar antigen p120) (Proliferation-associated nucleolar protein p120)	Q8NCM8/15						Q96KQ4
Q9NYJ8/11	P06753	Tropomyosin alpha-3 chain (Gamma-tropomyosin) (Tropomyosin-3) (Tropomyosin-5) (hTM5)	Q15424/14						Q9H582
P49959/10	Q9Y5K8	V-type proton ATPase subunit D (V-ATPase subunit D) (V-ATPase 28 kDa accessory protein) (Vacuolar proton pump subunit D)	P0CG12/14						Q5JUA8
Q9ULX6/8	H0YNQ7	deleted	Q14151/14						Q5QGS0
Q5JVS0/12	Q9NVP1	ATP-dependent RNA helicase DDX18 (EC 3.6.4.13) (DEAD box protein 18) (Myc-regulated DEAD box protein) (MrDb)	P08670/14						Q9H4M7
Q9H6A9/1	A7E2V4	Zinc finger SWIM domain-containing protein 8	O00571/14						P55789
Q13435/7	F5GXD7	deleted	O00267/13						O60907
Q08211/6	P49721	Proteasome subunit beta type-2 (Macropain subunit C7-I) (Multicatalytic endopeptidase complex subunit C7-I) (Proteasome component C7-I) (Proteasome subunit beta-4) (beta-4)	Q13310/13						E9PCT1
Q8NEY1/10	P58107	Epiplakin (450 kDa epidermal antigen)	P51991/13						P08151
P08238/7	Q9BT43	DNA-directed RNA polymerase III subunit RPC7-like (RNA polymerase III subunit C7-like) (DNA-directed RNA polymerase III subunit G-like) (RNA polymerase III 32 kDa beta subunit) (RPC32-beta)	P49792/13						Q13573
Q6PJG2/20	P84098	Large ribosomal subunit protein eL19 (60S ribosomal protein L19)	Q9Y520/13						Q99967
Q96PK6/10	Q01826	DNA-binding protein SATB1 (Special AT-rich sequence-binding protein 1)	P51610/13						Q8N6N6
Q8WXF1/4	Q9NYF8	Bcl-2-associated transcription factor 1 (Btf) (BCLAF1 and THRAP3 family member 1)	P31943/24						Q14671
Q92615/14	F5H6I2	deleted	Q9BX40/12						Q9Y4E6
Q15654/12	Q5HYI8	Rab-like protein 3	Q13227/12						F8WB55
P52272/7	Q8N573	Oxidation resistance protein 1	Q15459/12						P12277
Q7Z6Z7/5	A8MVI5	ISY1 splicing factor homolog	P09651/12						P11274
P48382/9	P40818	Ubiquitin carboxyl-terminal hydrolase 8 (EC 3.4.19.12) (Deubiquitinating enzyme 8) (Ubiquitin isopeptidase Y) (hUBPy) (Ubiquitin thioesterase 8) (Ubiquitin-specific-processing protease 8)	Q08211/12						Q96CW5
P84090/6	P62913	Large ribosomal subunit protein uL5 (60S ribosomal protein L11) (CLL-associated antigen KW-12)	Q5BKZ1/12						E9PDR7
Q86WR7/2	E9PC62	CUGBP Elav-like family member 2	Q8WUM4/12						P32929
Q15056/7	O94804	Serine/threonine-protein kinase 10 (EC 2.7.11.1) (Lymphocyte-oriented kinase)	Q8ND83/12						P15822
Q04637/18	Q93073	Selenocysteine insertion sequence-binding protein 2-like (SECIS-binding protein 2-like)	P23246/12						P00441
Q9BX40/11	Q15051	IQ calmodulin-binding motif-containing protein 1 (Nephrocystin-5) (p53 and DNA damage-regulated IQ motif protein) (PIQ)	Q92843/12						P04350
Q96DH6/9	F8W6F6	deleted	Q92843/3						P62942
Q9H074/4	Q5JP00	Histone-binding protein RBBP7 (Histone acetyltransferase type B subunit 2) (Nucleosome-remodeling factor subunit RBAP46) (Retinoblastoma-binding protein 7) (RBBP-7) (Retinoblastoma-binding protein p46)	Q9H307/11						Q08043
Q6EEV4/13	P78316	Nucleolar protein 14 (Nucleolar complex protein 14)	Q96GM5/11						O94885
P38432/8	Q15735	Phosphatidylinositol 4,5-bisphosphate 5-phosphatase A (EC 3.1.3.36) (Inositol polyphosphate 5-phosphatase J) (Phosphatidylinositol 1,3,4,5-tetrakisphosphate 5-phosphatase) (EC 3.1.3.56) (Phosphatidylinositol 1,4,5-trisphosphate 5-phosphatase) (EC 3.1.3.56)	P51610/11						O15169
P0C0S5/3	P51957	Serine/threonine-protein kinase Nek4 (EC 2.7.11.1) (Never in mitosis A-related kinase 4) (NimA-related protein kinase 4) (Serine/threonine-protein kinase 2) (Serine/threonine-protein kinase NRK2)	Q9NZB2/11						P09104
P0CG12/11	Q9Y2H1	Serine/threonine-protein kinase 38-like (EC 2.7.11.1) (NDR2 protein kinase) (Nuclear Dbf2-related kinase 2)	Q9BTC0/11						Q5VV41
Q1KMD3/9	P62495	Eukaryotic peptide chain release factor subunit 1 (Eukaryotic release factor 1) (eRF1) (Protein Cl1) (TB3-1)	O15164/11						P35712
Q09028/8	Q9Y3I0	RNA-splicing ligase RtcB homolog (EC 6.5.1.8) (3'-phosphate/5'-hydroxy nucleic acid ligase)	Q15717/11						Q49AM3
Q15459/13	Q9H9B4	Sideroflexin-1	Q6NUQ4/11						O00411
Q96B36/17	H0Y4M8	Zinc finger protein 185 (LIM domain protein ZNF185) (P1-A)	Q9UPN9/11						Q9UK76
Q9UGP4/2	Q6R327	Rapamycin-insensitive companion of mTOR (AVO3 homolog) (hAVO3)	P09651/29						Q96T37
P49750/7	Q96JM3	Chromosome alignment-maintaining phosphoprotein 1 (Zinc finger protein 828)	Q15056/10						Q9UMS0
Q14152/5	P45985	Dual specificity mitogen-activated protein kinase kinase 4 (MAP kinase kinase 4) (MAPKK 4) (EC 2.7.12.2) (JNK-activating kinase 1) (MAPK/ERK kinase 4) (MEK 4) (SAPK/ERK kinase 1) (SEK1) (Stress-activated protein kinase kinase 1) (SAPK kinase 1) (SAPKK-1) (SAPKK1) (c-Jun N-terminal kinase kinase 1) (JNKK)	P61978/13						Q5SWX9
P43243/6	O95900	Pseudouridylate synthase TRUB2, mitochondrial (EC 5.4.99.-) (TruB pseudouridine synthase homolog 2) (tRNA pseudouridine 55 synthase TRUB2) (Psi55 synthase TRUB2) (EC 5.4.99.25)	O43516/10						B0QYC8
Q9BRK4/12	P40429	Large ribosomal subunit protein uL13 (23 kDa highly basic protein) (60S ribosomal protein L13a)	P51991/10						Q9NY43
Q8IVW6/15	O95490	Adhesion G protein-coupled receptor L2 (Calcium-independent alpha-latrotoxin receptor 2) (CIRL-2) (Latrophilin homolog 1) (Latrophilin-2) (Lectomedin-1)	O15550/10						Q71RB1
Q96QC0/19	Q9BQ61	Telomerase RNA component interacting RNase (EC 3.1.13.-) (Exoribonuclease TRIR)	Q9H7E2/10						O43865
O60331/2	P13804	Electron transfer flavoprotein subunit alpha, mitochondrial (Alpha-ETF)	Q9Y2W1/10						O43541
P22626/38	Q5TKA1	Protein lin-9 homolog (HuLin-9) (hLin-9) (Beta subunit-associated regulator of apoptosis) (TUDOR gene similar protein) (Type I interferon receptor beta chain-associated protein) (pRB-associated protein)	Q16630/10						F5H5V6
Q96RK0/13	Q9UHK0	FMR1-interacting protein NUFIP1 (Nuclear FMR1-interacting protein 1) (Nuclear FMRP-interacting protein 1)	Q5BKZ1/10						E7ES43
P30086/10	Q8NCN2	Zinc finger and BTB domain-containing protein 34	Q6VMQ6/10						B4DG40
O00567/12	P07864	L-lactate dehydrogenase C chain (LDH-C) (EC 1.1.1.27) (Cancer/testis antigen 32) (CT32) (LDH testis subunit) (LDH-X)	O43896/10						P50479
Q14195/12	P12821	Angiotensin-converting enzyme (ACE) (EC 3.4.15.1) (Dipeptidyl carboxypeptidase I) (Kininase II) (CD antigen CD143) [Cleaved into: Angiotensin-converting enzyme, soluble form]	P16989/1						B4DLE8
Q02880/11	O15047	Histone-lysine N-methyltransferase SETD1A (EC 2.1.1.364) (Lysine N-methyltransferase 2F) (SET domain-containing protein 1A) (hSET1A) (Set1/Ash2 histone methyltransferase complex subunit SET1)	Q08211/1						Q9H0U9
O43175/11	Q9Y3D3	Small ribosomal subunit protein bS16m (28S ribosomal protein S16, mitochondrial) (MRP-S16) (S16mt)	Q8NFD5/1						Q6PJF5
Q09028/7	F5H2S7	deleted	Q9Y3X0/1						Q12996
O00716/12	P10589	COUP transcription factor 1 (COUP-TF1) (COUP transcription factor I) (COUP-TF I) (Nuclear receptor subfamily 2 group F member 1) (V-erbA-related protein 3) (EAR-3)	Q5VT52/1						F8WBW8
P05387/13	Q9BRL6	Serine/arginine-rich splicing factor 8 (Pre-mRNA-splicing factor SRP46) (Splicing factor SRp46) (Splicing factor, arginine/serine-rich 2B)	Q15654/1						A7MCY6
Q96IU2/8	Q9UL54	Serine/threonine-protein kinase TAO2 (EC 2.7.11.1) (Kinase from chicken homolog C) (hKFC-C) (Prostate-derived sterile 20-like kinase 1) (PSK-1) (PSK1) (Prostate-derived STE20-like kinase 1) (Thousand and one amino acid protein kinase 2)	Q9Y4E5/1						Q96MX4
Q96PK6/15	O14924	Regulator of G-protein signaling 12 (RGS12)	O94906/27						O43665
O15446/14	Q8WXX7	Autism susceptibility gene 2 protein	P31943/12						Q96C92
Q9H074/11	P49720	Proteasome subunit beta type-3 (Proteasome chain 13) (Proteasome component C10-II) (Proteasome subunit beta-3) (beta-3) (Proteasome theta chain)	P62995/13						Q9BWT3
P42126/8	Q8N2M8	CLK4-associating serine/arginine rich protein (Splicing factor, arginine/serine-rich 16) (Suppressor of white-apricot homolog 2)	Q92804/23						Q8NI35
Q1KMD3/6	Q92613	Protein Jade-3 (Jade family PHD finger protein 3) (PHD finger protein 16)	Q9H8H2/25						Q96MR9
Q70EL1/7	Q14697	Neutral alpha-glucosidase AB (EC 3.2.1.207) (Alpha-glucosidase 2) (Glucosidase II subunit alpha)	Q9BXF3/17						Q8NCR6
O15320/14	P46782	Small ribosomal subunit protein uS7 (40S ribosomal protein S5) [Cleaved into: Small ribosomal subunit protein uS7, N-terminally processed (40S ribosomal protein S5, N-terminally processed)]	P08519/26						Q7KZ85
Q9Y3C6/14	E7EQ40	deleted	O60293/1						Q9BQ65
P13639/5	Q9Y5S9	RNA-binding protein 8A (Binder of OVCA1-1) (BOV-1) (RNA-binding motif protein 8A) (RNA-binding protein Y14) (Ribonucleoprotein RBM8A)	Q12906/8						A6H8Y1
Q7Z6J9/5	P23443	Ribosomal protein S6 kinase beta-1 (S6K-beta-1) (S6K1) (EC 2.7.11.1) (70 kDa ribosomal protein S6 kinase 1) (P70S6K1) (p70-S6K 1) (Ribosomal protein S6 kinase I) (Serine/threonine-protein kinase 14A) (p70 ribosomal S6 kinase alpha) (p70 S6 kinase alpha) (p70 S6K-alpha) (p70 S6KA)	O60506/6						Q96CB9
P07910/11	Q92527	Ankyrin repeat domain-containing protein 7 (Testis-specific protein TSA806)	P61978/10						Q9BPU6
O43707/8	Q8NFC6	Biorientation of chromosomes in cell division protein 1-like 1	Q07955/3						Q9UHC7
P06737/11	Q9NZZ3	Charged multivesicular body protein 5 (Chromatin-modifying protein 5) (SNF7 domain-containing protein 2) (Vacuolar protein sorting-associated protein 60) (Vps60) (hVps60)	Q99729/5						Q9H098
Q9UPQ9/2	P52209	6-phosphogluconate dehydrogenase, decarboxylating (EC 1.1.1.44)	Q01844/6						Q9Y3U8
P61026/11	Q9UKE5	TRAF2 and NCK-interacting protein kinase (EC 2.7.11.1)	Q8NCA5/12						F5H385
Q709C8/4	Q96BP2	Small ribosomal subunit protein mS37 (28S ribosomal protein S37, mitochondrial) (MRP-S37) (Coiled-coil-helix-coiled-coil-helix domain-containing protein 1) (Nuclear protein C2360)	Q12830/21						P02545
Q9NY65/15	Q96F86	Enhancer of mRNA-decapping protein 3 (LSM16 homolog) (YjeF N-terminal domain-containing protein 2) (YjeF_N2) (hYjeF_N2) (YjeF domain-containing protein 1)	Q9NYP3/19						B0QYC7
O95429/32	Q9ULK2	Ataxin-7-like protein 1 (Ataxin-7-like protein 4)	P48634/3						Q00610
Q96A72/23	Q7Z6E9	E3 ubiquitin-protein ligase RBBP6 (EC 2.3.2.27) (Proliferation potential-related protein) (Protein P2P-R) (RING-type E3 ubiquitin transferase RBBP6) (Retinoblastoma-binding Q protein 1) (RBQ-1) (Retinoblastoma-binding protein 6) (p53-associated cellular protein of testis)	Q92843/11						Q5T5C7
Q9NVM4/25	P46781	Small ribosomal subunit protein uS4 (40S ribosomal protein S9)	Q96SI9/15						Q08117
Q709F0/12	O60264	SWI/SNF-related matrix-associated actin-dependent regulator of chromatin subfamily A member 5 (SWI/SNF-related matrix-associated actin-dependent regulator of chromatin A5) (EC 3.6.4.-) (Sucrose nonfermenting protein 2 homolog) (hSNF2H)	Q92945/19						Q7Z628
Q9BXW7/9	Q15072	Zinc finger protein OZF (Only zinc finger protein) (Zinc finger protein 146)	Q13310/21						P04843
P09874/14	Q9NZM4	BRD4-interacting chromatin-remodeling complex-associated protein (Glioma tumor suppressor candidate region gene 1 protein)	Q8NFD5/33						Q6PGN9
O75525/23	Q9NX00	Transmembrane protein 160	Q2TAM9/3						Q8TCU4
P14618/16	P23284	Peptidyl-prolyl cis-trans isomerase B (PPIase B) (EC 5.2.1.8) (CYP-S1) (Cyclophilin B) (Rotamase B) (S-cyclophilin) (SCYLP)	Q07666/7						Q6P1R3
O75400/19	Q9NYF0	Dapper homolog 1 (hDPR1) (Dapper antagonist of catenin 1) (Hepatocellular carcinoma novel gene 3 protein)	Q9P2K3/4						Q9Y230
Q04760/10	C9J4J4	Myocyte enhancer factor 2B	Q8WXI9/15						Q9H147
P18583/7	P48643	T-complex protein 1 subunit epsilon (TCP-1-epsilon) (CCT-epsilon) (Chaperonin containing T-complex polypeptide 1 subunit 5)	P23246/6						Q9UID6
O15370/10	Q02447	Transcription factor Sp3 (SPR-2)	Q86V81/10						O43488
P49750/1	O00238	Bone morphogenetic protein receptor type-1B (BMP type-1B receptor) (BMPR-1B) (EC 2.7.11.30) (CD antigen CDw293)	Q5JVS0/15						Q08AD1
Q9BYN0/5	Q9Y2L1	Exosome complex exonuclease RRP44 (EC 3.1.13.-) (EC 3.1.26.-) (Protein DIS3 homolog) (Ribosomal RNA-processing protein 44)	P49848/16						Q15819
Q9P2E3/12	P17301	Integrin alpha-2 (CD49 antigen-like family member B) (Collagen receptor) (Platelet membrane glycoprotein Ia) (GPIa) (VLA-2 subunit alpha) (CD antigen CD49b)	O75525/8						Q76N32
P16989/15	O75175	CCR4-NOT transcription complex subunit 3 (CCR4-associated factor 3) (Leukocyte receptor cluster member 2)	O75525/2						Q8N9N5
Q8WXE0/11	P36871	Phosphoglucomutase-1 (PGM 1) (EC 5.4.2.2) (Glucose phosphomutase 1)	O95104/11						Q96MN9
O15234/21	Q9UIU6	Homeobox protein SIX4 (Sine oculis homeobox homolog 4)	Q8NC51/22						P36508
Q13330/3	Q6XUX3	Dual serine/threonine and tyrosine protein kinase (EC 2.7.12.1) (Dusty protein kinase) (Dusty PK) (RIP-homologous kinase) (Receptor-interacting serine/threonine-protein kinase 5) (Sugen kinase 496) (SgK496)	Q8NC51/19						P55786
Q8IY63/7	Q96FS4	Signal-induced proliferation-associated protein 1 (Sipa-1) (GTPase-activating protein Spa-1) (p130 SPA-1)	Q14103/17						P23677
Q92576/8	Q96GN5	Cell division cycle-associated 7-like protein (Protein JPO2) (Transcription factor RAM2)	P33991/1						O75940
P13639/10	P06899	Histone H2B type 1-J (Histone H2B.1) (Histone H2B.r) (H2B/r)	Q12906/6						Q5VV17
P62424/6	Q6DN03	Putative histone H2B type 2-C (H2B-clustered histone 20 pseudogene) (Histone H2B.t) (H2B/t)	P38159/5						Q659C4
Q9UP83/11	Q14019	Coactosin-like protein	Q96QC0/12						P37287
Q13895/2	B4DW28	Small ribosomal subunit protein uS10 (40S ribosomal protein S20)	P19338/4						Q96QR8
Q9BUJ2/8	Q9BSV6	tRNA-splicing endonuclease subunit Sen34 (EC 4.6.1.16) (Leukocyte receptor cluster member 5) (tRNA-intron endonuclease Sen34) (HsSen34)	P51991/20						Q9UBT2
Q86XZ4/1	H0YG49	Serine/arginine-rich splicing factor 2 (Protein PR264) (Splicing component, 35 kDa) (Splicing factor SC35) (SC-35) (Splicing factor, arginine/serine-rich 2)	Q9BZZ5/3						F5GXA6
Q9BUB5/7	P19784	Casein kinase II subunit alpha' (CK II alpha') (EC 2.7.11.1)	Q92945/21						Q8TE68
O94874/9	Q53GI3	Zinc finger protein 394 (Zinc finger protein with KRAB and SCAN domains 14)	P19338/2						Q9NZN8
Q14151/7	P49207	Large ribosomal subunit protein eL34 (60S ribosomal protein L34)	P35637/13						Q8NC56
Q04637/6	P49821	NADH dehydrogenase [ubiquinone] flavoprotein 1, mitochondrial (NDUFV1) (EC 7.1.1.2) (Complex I-51kD) (CI-51kD) (NADH dehydrogenase flavoprotein 1) (NADH-ubiquinone oxidoreductase 51 kDa subunit)	Q99832/11						Q14126
Q14966/10	Q86U70	LIM domain-binding protein 1 (LDB-1) (Carboxyl-terminal LIM domain-binding protein 2) (CLIM-2) (LIM domain-binding factor CLIM2) (hLdb1) (Nuclear LIM interactor)	Q96QC0/5						Q6P2E9
Q9NR30/7	Q96EI5	Transcription elongation factor A protein-like 4 (TCEA-like protein 4) (Transcription elongation factor S-II protein-like 4)	P14678/15						Q02818
O43896/2	Q9BY89	Uncharacterized protein KIAA1671	P48634/6						O60216
Q96QC0/17	O75821	Eukaryotic translation initiation factor 3 subunit G (eIF3g) (Eukaryotic translation initiation factor 3 RNA-binding subunit) (eIF-3 RNA-binding subunit) (Eukaryotic translation initiation factor 3 subunit 4) (eIF-3-delta) (eIF3 p42) (eIF3 p44)	O60506/18						Q9NRZ9
Q96G74/1	Q14008	Cytoskeleton-associated protein 5 (Colonic and hepatic tumor overexpressed gene protein) (Ch-TOG)	P63162/14						P60842
Q6P1N0/9	Q9HBZ2	Aryl hydrocarbon receptor nuclear translocator 2 (ARNT protein 2) (Class E basic helix-loop-helix protein 1) (bHLHe1)	O60293/8						Q641Q2
P62269/7	O95613	Pericentrin (Kendrin) (Pericentrin-B)	Q6NUQ4/13						Q99623
Q4VCS5/7	E9PAW3	deleted	Q07955/4						P50579
Q9H307/1	Q5T200	Zinc finger CCCH domain-containing protein 13	Q8NC51/27						Q9NZ63
Q7Z417/10	P62241	Small ribosomal subunit protein eS8 (40S ribosomal protein S8)	P19338/3						P47897
P26373/3	Q9NZR2	Low-density lipoprotein receptor-related protein 1B (LRP-1B) (Low-density lipoprotein receptor-related protein-deleted in tumor) (LRP-DIT)	P98179/12						O43399
Q8N5A5/11	P26232	Catenin alpha-2 (Alpha N-catenin) (Alpha-catenin-related protein)	Q13283/25						Q96CT7
P62888/12	Q9NU22	Midasin (Dynein-related AAA-ATPase MDN1) (MIDAS-containing protein)	P38159/13						Q9NYU2
Q99590/12	P13010	X-ray repair cross-complementing protein 5 (EC 3.6.4.-) (86 kDa subunit of Ku antigen) (ATP-dependent DNA helicase 2 subunit 2) (ATP-dependent DNA helicase II 80 kDa subunit) (CTC box-binding factor 85 kDa subunit) (CTC85) (CTCBF) (DNA repair protein XRCC5) (Ku80) (Ku86) (Lupus Ku autoantigen protein p86) (Nuclear factor IV) (Thyroid-lupus autoantigen) (TLAA) (X-ray repair complementing defective…	Q13283/17						F5H315
P12236/3	Q5BKY9	Protein FAM133B	P38159/3						P10071
P0CG39/11	Q9UBB9	Tuftelin-interacting protein 11 (Septin and tuftelin-interacting protein 1) (STIP-1)	P49959/1						Q8WVC0
Q15652/15	P04150	Glucocorticoid receptor (GR) (Nuclear receptor subfamily 3 group C member 1)	Q9C0J8/1						Q96B49
P35268/13	Q8WXE1	ATR-interacting protein (ATM and Rad3-related-interacting protein)	P62805/2						Q15723
Q96DI7/5	Q8NCA5	Protein FAM98A	Q9BTD8/8						Q92616
P61353/9	Q8N3U4	Cohesin subunit SA-2 (SCC3 homolog 2) (Stromal antigen 2)	Q9Y4Z0/2						Q8WWY3
P46776/11	Q8WUZ0	B-cell CLL/lymphoma 7 protein family member C	Q9BTD8/13						P22314
Q15717/14	Q9Y519	Transmembrane protein 184B (Putative MAPK-activating protein FM08)	Q9H2U1/13						Q8IVD9
P15924/15	Q9HCS7	Pre-mRNA-splicing factor SYF1 (Protein HCNP) (XPA-binding protein 2)	O43390/3						P61962
P27635/2	F5GZU4	Coiled-coil domain-containing protein 120	O60506/3						Q9UHJ6
Q9BZ67/9	Q6UUV7	CREB-regulated transcription coactivator 3 (Transducer of regulated cAMP response element-binding protein 3) (TORC-3) (Transducer of CREB protein 3)	P23246/4						P10109
P35637/12	Q8IY67	Ribonucleoprotein PTB-binding 1 (Protein raver-1)	P67809/9						P61086
P52565/16	Q99661	Kinesin-like protein KIF2C (Kinesin-like protein 6) (Mitotic centromere-associated kinesin) (MCAK)	P67809/8						Q969G3
Q9H074/2	E9PJ04	Splicing factor 3b subunit 2	Q86V81/13						Q13813
Q9H2P0/13	B3KXT8	TBC1 domain family member 10A (EBP50-PDX interactor of 64 kDa) (EPI64 protein) (Rab27A-GAP-alpha)	Q9NY12/3						P30044
Q92841/18	F8WAP3	deleted	O43390/17						P51617
P31943/19	P42166	Lamina-associated polypeptide 2, isoform alpha (Thymopoietin isoform alpha) (TP alpha) (Thymopoietin-related peptide isoform alpha) (TPRP isoform alpha) [Cleaved into: Thymopoietin (TP) (Splenin); Thymopentin (TP5)]	Q01844/19						Q7L2K0
Q13242/7	Q86Y91	Kinesin-like protein KIF18B	P19338/8						Q92974
P49247/6	B2RCS5	Alpha-actinin-2 (Alpha-actinin skeletal muscle isoform 2) (F-actin cross-linking protein)	Q86V81/16						Q9H9H4
P98175/7	Q5U0E9	CCHC-type zinc finger nucleic acid binding protein (Cellular nucleic acid-binding protein) (CNBP) (Zinc finger protein 9)	Q8ND56/3						P49790
Q9H7C9/9	Q09666	Neuroblast differentiation-associated protein AHNAK (Desmoyokin)	P55795/17						Q15269
O43516/8	Q9HAT8	E3 ubiquitin-protein ligase pellino homolog 2 (Pellino-2) (EC 2.3.2.27) (RING-type E3 ubiquitin transferase pellino homolog 2)	P55795/24						Q9Y5A9
P04637/7	Q9NXH9	tRNA (guanine(26)-N(2))-dimethyltransferase (EC 2.1.1.216) (tRNA 2,2-dimethylguanosine-26 methyltransferase) (tRNA(guanine-26,N(2)-N(2)) methyltransferase) (tRNA(m(2,2)G26)dimethyltransferase)	P55795/12						Q9Y3A2
Q1KMD3/3	Q8N5F7	NF-kappa-B-activating protein	Q96E39/5						P30101
Q2KHR3/9	Q8ND04	Nonsense-mediated mRNA decay factor SMG8 (Amplified in breast cancer gene 2 protein) (Protein smg-8 homolog)	P63162/15						O75694
Q14974/6	Q9H2H8	Peptidyl-prolyl cis-trans isomerase-like 3 (PPIase) (EC 5.2.1.8) (Cyclophilin J) (CyPJ) (Cyclophilin-like protein PPIL3) (Rotamase PPIL3)	P14678/18						Q9H1E3
Q9UMN6/1	P55055	Oxysterols receptor LXR-beta (Liver X receptor beta) (Nuclear receptor NER) (Nuclear receptor subfamily 1 group H member 2) (Ubiquitously-expressed nuclear receptor)	Q96AE4/17						E9PEB9
Q9Y3S1/11	Q9BWF3	RNA-binding protein 4 (Lark homolog) (hLark) (RNA-binding motif protein 4) (RNA-binding motif protein 4a)	Q13310/43						P09496
P29401/12	Q8IWY9	Codanin-1	P0CG12/25						P27987
Q5TC82/18	Q7Z434	Mitochondrial antiviral-signaling protein (MAVS) (CARD adapter inducing interferon beta) (Cardif) (Interferon beta promoter stimulator protein 1) (IPS-1) (Putative NF-kappa-B-activating protein 031N) (Virus-induced-signaling adapter) (VISA)	P22626/13						Q14204
P37802/11	Q9NRJ4	Tubby-related protein 4 (Tubby superfamily protein) (Tubby-like protein 4)	Q07666/31						Q86Z02
P30153/13	F8WA39	phosphatidylinositol-3,5-bisphosphate 3-phosphatase (EC 3.1.3.95)	Q9BUJ2/8						Q6IAA8
P0CG12/15	P15121	Aldo-keto reductase family 1 member B1 (EC 1.1.1.21) (EC 1.1.1.300) (EC 1.1.1.372) (EC 1.1.1.54) (Aldehyde reductase) (Aldose reductase) (AR)	Q08211/11						C9JA08
O15320/17	Q9ULI4	Kinesin-like protein KIF26A	Q92804/14						P49915
P31273/13	O75467	Zinc finger protein 324A (Zinc finger protein ZF5128)	P62633/4						Q9UKN8
Q9HAH7/14	Q96C90	Protein phosphatase 1 regulatory subunit 14B (Phospholipase C-beta-3 neighbouring gene protein)	P12270/11						Q9UFW8
Q9ULX6/9	Q9NZN5	Rho guanine nucleotide exchange factor 12 (Leukemia-associated RhoGEF)	Q92804/12						Q04917
P42356/10	A6NJ78	12S rRNA N(4)-cytidine methyltransferase METTL15 (12S rRNA m4C methyltransferase) (EC 2.1.1.-) (Methyltransferase 5 domain-containing protein 1) (Methyltransferase-like protein 15)	P14618/22						Q5JTC6
Q96QC0/27	Q9Y6Q9	Nuclear receptor coactivator 3 (NCoA-3) (EC 2.3.1.48) (ACTR) (Amplified in breast cancer 1 protein) (AIB-1) (CBP-interacting protein) (pCIP) (Class E basic helix-loop-helix protein 42) (bHLHe42) (Receptor-associated coactivator 3) (RAC-3) (Steroid receptor coactivator protein 3) (SRC-3) (Thyroid hormone receptor activator molecule 1) (TRAM-1)	Q92804/24						Q9UHD9
Q86US8/12	Q9H7P9	Pleckstrin homology domain-containing family G member 2 (PH domain-containing family G member 2)	Q86YP4/24						Q7LG56
O75376/15	Q69YH5	Cell division cycle-associated protein 2 (Recruits PP1 onto mitotic chromatin at anaphase protein) (Repo-Man)	P51116/11						P10253
P46940/12	F5H269	Dmx like 1	Q6ZRS2/17						P54098
Q58WW2/13	Q07912	Activated CDC42 kinase 1 (ACK-1) (EC 2.7.10.2) (EC 2.7.11.1) (Tyrosine kinase non-receptor protein 2)	Q15056/12						O43402
Q9BRK4/32	Q5T6F2	Ubiquitin-associated protein 2 (UBAP-2) (RNA polymerase II degradation factor UBAP2)	P98179/11						O00165
P53621/9	B7Z1P2	F-box protein 44	P61978/11						P08758
Q5JSZ5/17	E9PD64	Transducin-like enhancer protein 3 (Enhancer of split groucho-like protein 3) (ESG3)	Q9H0D6/31						Q9Y4G2
Q9NP31/13	Q9Y4B5	Microtubule cross-linking factor 1 (Coiled-coil domain-containing protein 165) (PAR-1-interacting protein) (SOGA family member 2)	Q96E39/12						Q9BRS8
Q04637/8	Q8N122	Regulatory-associated protein of mTOR (Raptor) (p150 target of rapamycin (TOR)-scaffold protein)	O14776/10						Q96A73
P84103/14	O60610	Protein diaphanous homolog 1 (Diaphanous-related formin-1) (DRF1)	Q5T8P6/9						A8MX97
Q9NSV4/37	F5H2A4	High mobility group AT-hook 2	Q12830/29						P55809
O14950/9	O60942	mRNA-capping enzyme (HCAP1) (HCE) [Includes: mRNA 5'-triphosphate monophosphatase (EC 3.6.1.74) (mRNA 5'-phosphatase); mRNA guanylyltransferase (EC 2.7.7.50) (GTP--RNA guanylyltransferase) (GTase)]	Q9BTC0/23						Q6STE5
Q5VUA4/4	Q6ZSY5	Protein phosphatase 1 regulatory subunit 3F (R3F)	Q5JRA6/25						P11802
O95429/21	P36915	Guanine nucleotide-binding protein-like 1 (GTP-binding protein HSR1)	Q5JRA6/17						Q96GS4
P00918/19	P04818	Thymidylate synthase (TS) (TSase) (EC 2.1.1.45)	Q96PV6/15						Q13868
O43663/5	Q9Y664	KICSTOR complex protein kaptin (Actin-associated protein 2E4)	Q9BUJ2/13						P30520
P13797/9	Q2KHM9	Protein moonraker (MNR) (OFD1- and FOPNL-interacting protein)	Q9UPN9/13						Q14839
Q15233/5	O43678	NADH dehydrogenase [ubiquinone] 1 alpha subcomplex subunit 2 (Complex I-B8) (CI-B8) (NADH-ubiquinone oxidoreductase B8 subunit)	Q92576/12						P30480
P28066/19	F5H1U9	Multiple PDZ domain crumbs cell polarity complex component	Q9BTD8/12						P17858
Q9NUD5/32	F5GYX6	deleted	P79522/27						Q9UHR6
P10809/8	O75676	Ribosomal protein S6 kinase alpha-4 (S6K-alpha-4) (EC 2.7.11.1) (90 kDa ribosomal protein S6 kinase 4) (Nuclear mitogen- and stress-activated protein kinase 2) (Ribosomal protein kinase B) (RSKB)	P14678/20						P13995
Q9Y5S2/4	O95685	Protein phosphatase 1 regulatory subunit 3D (Protein phosphatase 1 regulatory subunit 6) (PP1 subunit R6) (Protein phosphatase 1-binding subunit R6)	P11940/18						Q9ULD9
P78344/11	Q16512	Serine/threonine-protein kinase N1 (EC 2.7.11.13) (Protease-activated kinase 1) (PAK-1) (Protein kinase C-like 1) (Protein kinase C-like PKN) (Protein kinase PKN-alpha) (Protein-kinase C-related kinase 1) (Serine-threonine protein kinase N)	Q9BUJ2/17						Q9Y265
P42575/7	Q9H840	Gem-associated protein 7 (Gemin-7) (SIP3)	Q07666/21						Q8IZ83
P12956/6	P58005	Sestrin-3 (EC 1.11.1.-)	Q9P0J7/12						O00422
P27348/11	P07237	Protein disulfide-isomerase (PDI) (EC 5.3.4.1) (Cellular thyroid hormone-binding protein) (Prolyl 4-hydroxylase subunit beta) (p55)	Q14103/8						Q9UBE0
Q8TER5/15	Q5J8M3	ER membrane protein complex subunit 4 (Cell proliferation-inducing gene 17 protein) (Transmembrane protein 85)	Q13435/29						P18206
Q9BSI4/9	Q15036	Sorting nexin-17	P35637/19						O95456
Q13242/5	Q92558	Actin-binding protein WASF1 (Protein WAVE-1) (Verprolin homology domain-containing protein 1) (Wiskott-Aldrich syndrome protein family member 1) (WASP family protein member 1)	Q15424/16						Q49A26
Q9H7E9/3	Q9BYD3	Large ribosomal subunit protein uL4m (39S ribosomal protein L4, mitochondrial) (L4mt) (MRP-L4)	Q07666/15						Q9H7D7
Q9Y2B0/15	Q86V48	Leucine zipper protein 1 (Filamin mechanobinding actin cross-linking protein) (Fimbacin)	Q52LJ0/12						Q9UNZ2
Q14657/16	P40337	von Hippel-Lindau disease tumor suppressor (Protein G7) (pVHL)	Q9Y3Y2/12						Q9H3P7
P17844/8	E7ESL0	Large ribosomal subunit protein uL22m (39S ribosomal protein L22, mitochondrial)	Q00839/11						P50219
Q15233/9	Q92688	Acidic leucine-rich nuclear phosphoprotein 32 family member B (Acidic protein rich in leucines) (Putative HLA-DR-associated protein I-2) (PHAPI2) (Silver-stainable protein SSP29)	Q9BWW4/10						P23526
Q96I24/7	P48730	Casein kinase I isoform delta (CKI-delta) (CKId) (EC 2.7.11.1) (Tau-protein kinase CSNK1D) (EC 2.7.11.26)	Q15424/12						P62273
Q9Y3S1/5	Q96DN6	Methyl-CpG-binding domain protein 6 (Methyl-CpG-binding protein MBD6)	Q00839/12						P14625
Q1KMD3/17	Q86WZ6	Zinc finger protein 227	P33240/12						O15173
Q7Z3B4/9	P57055	Protein ripply3 (Down syndrome critical region protein 6)	O60293/9						Q9BV20
Q04637/9	O14640	Segment polarity protein dishevelled homolog DVL-1 (Dishevelled-1) (DSH homolog 1)	Q9BTC0/16						Q9BZE4
Q9HCD6/12	P39687	Acidic leucine-rich nuclear phosphoprotein 32 family member A (Acidic nuclear phosphoprotein pp32) (pp32) (Leucine-rich acidic nuclear protein) (LANP) (Mapmodulin) (Potent heat-stable protein phosphatase 2A inhibitor I1PP2A) (Putative HLA-DR-associated protein I) (PHAPI)	Q92576/14						P58004
Q96PK6/12	A6NKF1	SAC3 domain-containing protein 1 (SAC3 homology domain-containing protein 1)	Q07666/11						P04049
Q86VM9/10	P20339	Ras-related protein Rab-5A (EC 3.6.5.2)	Q08211/8						P27695
Q5T5U3/4	H0YLI3	TLE family member 3, transcriptional corepressor	P18583/7						Q14320
Q15637/9	P27708	Multifunctional protein CAD (Carbamoyl phosphate synthetase 2-aspartate transcarbamylase-dihydroorotase) [Includes: Glutamine-dependent carbamoyl phosphate synthase (EC 6.3.5.5); Glutamine amidotransferase (GATase) (GLNase) (EC 3.5.1.2); Ammonium-dependent carbamoyl phosphate synthase (CPS) (CPSase) (EC 6.3.4.16); Aspartate carbamoyltransferase (EC 2.1.3.2); Dihydroorotase (EC 3.5.2.3)]	Q9BT43/6						P61326
Q8NB15/15	Q8IU81	Interferon regulatory factor 2-binding protein 1 (IRF-2-binding protein 1) (IRF-2BP1) (Probable E3 ubiquitin-protein ligase IRF2BP1) (EC 2.3.2.27) (Probable RING-type E3 ubiquitin transferase IRF2BP1)	Q8IWI9/29						Q12948
P52597/12	O95835	Serine/threonine-protein kinase LATS1 (EC 2.7.11.1) (Large tumor suppressor homolog 1) (WARTS protein kinase) (h-warts)	Q8IWI9/18						Q9H4W6
P29803/31	B9EGQ7	Eukaryotic translation initiation factor 4 gamma 3 (eIF-4-gamma 3) (eIF-4G 3) (eIF4G 3) (eIF-4-gamma II) (eIF4GII)	Q13283/22						Q15291
P11021/18	O14737	Programmed cell death protein 5 (TF-1 cell apoptosis-related protein 19) (Protein TFAR19)	Q69YN4/11						Q8N612
Q562R1/21	F2Z2J9	deleted	P18583/11						P00390
Q07955/1	Q15046	Lysine--tRNA ligase (EC 2.7.7.-) (EC 6.1.1.6) (Lysyl-tRNA synthetase) (LysRS)	Q01844/10						Q9NZM5
Q6NYC1/1	Q6GMV3	Putative peptidyl-tRNA hydrolase PTRHD1 (EC 3.1.1.29) (Peptidyl-tRNA hydrolase domain-containing protein 1)	P16989/33						P54727
P0CG12/9	B2ZZ83	Filamin-B (FLN-B) (ABP-278) (ABP-280 homolog) (Actin-binding-like protein) (Beta-filamin) (Filamin homolog 1) (Fh1) (Filamin-3) (Thyroid autoantigen) (Truncated actin-binding protein) (Truncated ABP)	O43251/36						Q15750
Q13509/10	Q9NYB9	Abl interactor 2 (Abelson interactor 2) (Abi-2) (Abl-binding protein 3) (AblBP3) (Arg-binding protein 1) (ArgBP1)	Q9H2U1/31						P35250
O14979/2	Q8WXD9	Caskin-1 (CASK-interacting protein 1)	Q14011/10						G3XAI5
Q13838/10	Q9Y3B8	Oligoribonuclease, mitochondrial (EC 3.1.15.-) (RNA exonuclease 2 homolog) (Small fragment nuclease)	Q9Y6Q9/9						Q8NFQ8
P68371/8	P25054	Adenomatous polyposis coli protein (Protein APC) (Deleted in polyposis 2.5)	P49750/8						P54105
P68363/9	P09211	Glutathione S-transferase P (EC 2.5.1.18) (GST class-pi) (GSTP1-1)	P98179/6						E9PHQ3
Q13509/18	Q9NWQ4	G patch domain-containing protein 2-like	Q69YN4/5						Q9UNH7
P07437/6	Q14526	Hypermethylated in cancer 1 protein (Hic-1) (Zinc finger and BTB domain-containing protein 29)	Q9NX05/5						Q8NBU5
Q96E39/8	P31040	Succinate dehydrogenase [ubiquinone] flavoprotein subunit, mitochondrial (EC 1.3.5.1) (Flavoprotein subunit of complex II) (Fp) (Malate dehydrogenase [quinone] flavoprotein subunit) (EC 1.1.5.-)	Q9BXF3/29						P13667
P60709/10	Q92925	SWI/SNF-related matrix-associated actin-dependent regulator of chromatin subfamily D member 2 (60 kDa BRG-1/Brm-associated factor subunit B) (BRG1-associated factor 60B) (BAF60B)	P49750/13						Q13761
Q9NY65/9	O15534	Period circadian protein homolog 1 (hPER1) (Circadian clock protein PERIOD 1) (Circadian pacemaker protein Rigui)	Q9NYL2/13						E7EU96
Q562R1/6	B7ZAV5	Matrin-3	P22087/10						Q8WZ19
P04908/9	A6NGB9	WAS/WASL-interacting protein family member 3 (Corticosteroids and regional expression protein 16 homolog)	O43251/27						B7Z5W1
P08238/10	P0C7X2	Zinc finger protein 688	P23246/31						Q9NRF9
Q96PC5/3	F5H098	Malate dehydrogenase, cytoplasmic (EC 1.1.1.37) (Aromatic alpha-keto acid reductase) (KAR) (EC 1.1.1.96) (Cytosolic malate dehydrogenase)	Q9H0D6/27						P21333
P04908/3	P28065	Proteasome subunit beta type-9 (EC 3.4.25.1) (Low molecular mass protein 2) (Macropain chain 7) (Multicatalytic endopeptidase complex chain 7) (Proteasome chain 7) (Proteasome subunit beta-1i) (Really interesting new gene 12 protein)	Q8NC51/28						P26358
Q16576/8	Q96BU1	S100P-binding protein (S100P-binding protein Riken)	Q6VMQ6/32						P62699
P11388/11	Q15554	Telomeric repeat-binding factor 2 (TTAGGG repeat-binding factor 2) (Telomeric DNA-binding protein)	O43390/8						Q02952
Q16576/7	Q8TF30	WASP homolog-associated protein with actin, membranes and microtubules (WAS protein homology region 2 domain-containing protein 1) (WH2 domain-containing protein 1)	Q96I24/4						Q9BQ69
P05141/3	F8WAQ9	deleted	Q92804/21						Q4VC31
Q9BUF5/10	O75937	DnaJ homolog subfamily C member 8 (Splicing protein spf31)	P51991/12						Q9UPN3
Q9BQE3/9	Q9P1Y5	Calmodulin-regulated spectrin-associated protein 3 (Protein Nezha)	Q96SI9/7						Q99707
P07437/18	Q8IX18	Probable ATP-dependent RNA helicase DHX40 (EC 3.6.4.13) (DEAH box protein 40) (Protein PAD)	Q9Y2W1/4						O60271
P68371/6	Q01167	Forkhead box protein K2 (G/T-mismatch specific binding protein) (nGTBP) (Interleukin enhancer-binding factor 1)	O75420/4						P19022
P68032/10	Q9BYI3	Hyccin (Down-regulated by CTNNB1 protein A)	Q96AE4/4						Q8WUI4
P0C0S5/9	P42679	Megakaryocyte-associated tyrosine-protein kinase (EC 2.7.10.2) (CSK homologous kinase) (CHK) (Hematopoietic consensus tyrosine-lacking kinase) (Protein kinase HYL) (Tyrosine-protein kinase CTK)	P38432/4						P51149
P68032/11	Q9NYZ3	G2 and S phase-expressed protein 1 (GTSE-1) (Protein B99 homolog)	Q92945/4						E9PK70
P07437/10	F8VZI0	Phosphofructokinase, muscle	Q86US8/4						P30084
P68371/18	P78364	Polyhomeotic-like protein 1 (hPH1) (Early development regulatory protein 1)	Q8IVW6/20						Q9H3Q1
P68371/10	Q86U28	Iron-sulfur cluster assembly 2 homolog, mitochondrial (HESB-like domain-containing protein 1)	P22087/16						P40937
Q9BVA1/18	Q6NXE6	Armadillo repeat-containing protein 6	Q9Y2W1/19						Q9NP61
Q9BVA1/10	Q14562	ATP-dependent RNA helicase DHX8 (EC 3.6.4.13) (DEAH box protein 8) (RNA helicase HRH1)	Q8TAP9/11						Q86VS8
Q8IVW6/20	Q5JUP9	deleted	Q92843/10						P49189
Q9BTC0/16	E9PFU1	Programmed cell death 6-interacting protein (PDCD6-interacting protein) (ALG-2-interacting protein 1) (ALG-2-interacting protein X) (Hp95)	Q13310/23						P78347
Q9NQ92/26	Q9Y3D9	Small ribosomal subunit protein mS23 (28S ribosomal protein S23, mitochondrial) (MRP-S23) (S23mt)	O43516/32						Q9H2G2
P31943/27	Q9UQ80	Proliferation-associated protein 2G4 (Cell cycle protein p38-2G4 homolog) (hG4-1) (ErbB3-binding protein 1)	P0CG12/29						O14745
Q08211/33	Q16555	Dihydropyrimidinase-related protein 2 (DRP-2) (Collapsin response mediator protein 2) (CRMP-2) (N2A3) (Unc-33-like phosphoprotein 2) (ULIP-2)	Q15424/20						Q00169
P38159/24	Q9UPU9	Protein Smaug homolog 1 (Smaug 1) (hSmaug1) (Sterile alpha motif domain-containing protein 4A) (SAM domain-containing protein 4A)	Q14151/20						Q9H1I8
Q96PU8/29	P39023	Large ribosomal subunit protein uL3 (60S ribosomal protein L3) (HIV-1 TAR RNA-binding protein B) (TARBP-B)	P08670/19						Q15126
Q9ULX6/10	E7ETS0	Ubiquitin carboxyl-terminal hydrolase 19 (EC 3.4.19.12) (Deubiquitinating enzyme 19) (Ubiquitin thioesterase 19) (Ubiquitin-specific-processing protease 19) (Zinc finger MYND domain-containing protein 9)	O00267/30						P51858
Q6Y7W6/15	Q9Y3B2	Exosome complex component CSL4 (Exosome component 1)	O00267/28						P30837
Q96EV2/10	Q01469	Fatty acid-binding protein 5 (Epidermal-type fatty acid-binding protein) (E-FABP) (Fatty acid-binding protein, epidermal) (Psoriasis-associated fatty acid-binding protein homolog) (PA-FABP)	Q13310/22						Q9Y6A4
O60506/13	Q5H9L2	Transcription elongation factor A protein-like 5 (TCEA-like protein 5) (Transcription elongation factor S-II protein-like 5)	Q9BZZ5/17						Q9UHD8
P38159/12	F5H301	Tight junction protein 2 (Tight junction protein ZO-2) (Zona occludens protein 2) (Zonula occludens protein 2)	Q14103/18						Q13162
Q15056/12	Q8TF74	WAS/WASL-interacting protein family member 2 (WASP-interacting protein-related protein) (WIP- and CR16-homologous protein) (WIP-related protein)	P09651/19						G5E9P9
O00571/12	P46937	Transcriptional coactivator YAP1 (Yes-associated protein 1) (Protein yorkie homolog) (Yes-associated protein YAP65 homolog)	P31943/30						Q29RF7
Q92804/17	B1AN92	Eukaryotic translation initiation factor 4 gamma 3	Q08211/16						P08133
Q92804/15	Q92794	Histone acetyltransferase KAT6A (EC 2.3.1.48) (MOZ, YBF2/SAS3, SAS2 and TIP60 protein 3) (MYST-3) (Monocytic leukemia zinc finger protein) (Runt-related transcription factor-binding protein 2) (Zinc finger protein 220)	Q9BX40/15						Q9P253
Q07666/13	Q8IWX8	Calcium homeostasis endoplasmic reticulum protein (ERPROT 213-21) (SR-related CTD-associated factor 6)	Q13227/23						Q9H9B1
Q15424/16	O95071	E3 ubiquitin-protein ligase UBR5 (EC 2.3.2.26) (E3 ubiquitin-protein ligase, HECT domain-containing 1) (Hyperplastic discs protein homolog) (hHYD) (Progestin-induced protein)	Q15459/20						F8W8U3
Q00839/11	Q9Y4L1	Hypoxia up-regulated protein 1 (150 kDa oxygen-regulated protein) (ORP-150) (170 kDa glucose-regulated protein) (GRP-170) (Heat shock protein family H member 4)	Q5BKZ1/14						O00330
P09651/14	P07196	Neurofilament light polypeptide (NF-L) (68 kDa neurofilament protein) (Neurofilament triplet L protein)	Q96GM5/21						O15270
P0CG12/28	Q9NY12	H/ACA ribonucleoprotein complex subunit 1 (Nucleolar protein family A member 1) (snoRNP protein GAR1)	P51610/19						Q6DN14
P0CG12/41	Q3KNS6	Zinc finger protein 829	Q9NZB2/13						Q8WYA6
Q9NUQ3/14	Q9H875	PRKR-interacting protein 1	Q9BTC0/12						Q13206
Q86V81/16	P42766	Large ribosomal subunit protein uL29 (60S ribosomal protein L35)	P09651/36						O15498
Q07955/16	P00558	Phosphoglycerate kinase 1 (EC 2.7.11.1) (EC 2.7.2.3) (Cell migration-inducing gene 10 protein) (Primer recognition protein 2) (PRP 2)	P61978/17						C9JIF9
Q86V81/9	A6PW55	Vacuolar protein sorting-associated protein 72 homolog (Protein YL-1) (Transcription factor-like 1)	P51991/23						P50213
Q01844/18	Q8TEQ6	Gem-associated protein 5 (Gemin5)	P51991/30						O00429
Q06787/15	P78318	Immunoglobulin-binding protein 1 (B-cell signal transduction molecule alpha 4) (Protein alpha-4) (CD79a-binding protein 1) (Protein phosphatase 2/4/6 regulatory subunit) (Renal carcinoma antigen NY-REN-16)	Q9Y3Y2/16						P15927
P51991/20	P34925	Tyrosine-protein kinase RYK (EC 2.7.10.1)	Q15717/12						Q8TC26
O94913/22	O00192	Splicing regulator ARVCF (Armadillo repeat protein deleted in velo-cardio-facial syndrome)	P16989/5						Q15836
Q63ZY3/21	Q15527	Surfeit locus protein 2 (Surf-2)	Q08211/33						P49354
Q9BZZ5/17	Q96PU4	E3 ubiquitin-protein ligase UHRF2 (EC 2.3.2.27) (Np95/ICBP90-like RING finger protein) (Np95-like RING finger protein) (Nuclear protein 97) (Nuclear zinc finger protein Np97) (RING finger protein 107) (RING-type E3 ubiquitin transferase UHRF2) (Ubiquitin-like PHD and RING finger domain-containing protein 2) (Ubiquitin-like-containing PHD and RING finger domains protein 2)	Q9Y3X0/3						Q8N9R8
P0DMV9/18	Q14160	Protein scribble homolog (Scribble) (hScrib) (Protein LAP4)	Q5VT52/3						P23919
P14678/40	Q9BWW4	Single-stranded DNA-binding protein 3 (Sequence-specific single-stranded-DNA-binding protein)	Q15654/20						Q99943
Q15596/40	F5GXR1	deleted	Q04637/15						Q9NW68
Q5T2E6/18	Q9UHV7	Mediator of RNA polymerase II transcription subunit 13 (Activator-recruited cofactor 250 kDa component) (ARC250) (Mediator complex subunit 13) (Thyroid hormone receptor-associated protein 1) (Thyroid hormone receptor-associated protein complex 240 kDa component) (Trap240) (Vitamin D3 receptor-interacting protein complex component DRIP250) (DRIP250)	O60506/8						O00541
Q9H0D6/27	P84101	Small EDRK-rich factor 2 (Gastric cancer-related protein VRG107) (Protein 4F5-related) (4F5rel) (h4F5rel)	Q92843/4						Q9Y6J0
Q07666/8	Q8NE35	Cytoplasmic polyadenylation element-binding protein 3 (CPE-BP3) (CPE-binding protein 3) (hCPEB-3)	Q07955/7						P11413
Q99729/16	P18754	Regulator of chromosome condensation (Cell cycle regulatory protein) (Chromosome condensation protein 1)	Q12830/27						Q9NUA8
Q00839/8	P21399	Cytoplasmic aconitate hydratase (Aconitase) (EC 4.2.1.3) (Citrate hydro-lyase) (Ferritin repressor protein) (Iron regulatory protein 1) (IRP1) (Iron-responsive element-binding protein 1) (IRE-BP 1)	P23246/29						Q09019
Q14103/4	Q96DF8	Splicing factor ESS-2 homolog (DiGeorge syndrome critical region 13) (DiGeorge syndrome critical region 14) (DiGeorge syndrome protein H) (DGS-H) (Protein ES2)	P35637/8						Q7Z422
Q15654/14	P11387	DNA topoisomerase 1 (EC 5.6.2.1) (DNA topoisomerase I)	P48634/7						P52701
P46100/23	O43482	Protein Mis18-beta (Cancer/testis antigen 86) (CT86) (Opa-interacting protein 5) (OIP-5)	Q92843/15						F5H0R1
P55795/27	F8W8D3	Stem-loop histone mRNA binding protein	Q96SI9/17						Q9H211
P16989/7	O95479	GDH/6PGL endoplasmic bifunctional protein [Includes: Hexose-6-phosphate dehydrogenase (Glucose 1-dehydrogenase) (GDH) (EC 1.1.1.47) (Glucose-6-phosphate dehydrogenase) (EC 1.1.1.363); 6-phosphogluconolactonase (6PGL) (EC 3.1.1.31)]	Q96QC0/17						O60885
Q92804/12	Q9UJV9	Probable ATP-dependent RNA helicase DDX41 (EC 3.6.4.13) (DEAD box protein 41) (DEAD box protein abstrakt homolog)	Q2TAM9/5						E9PGT1
Q8NC51/15	O43900	Prickle planar cell polarity protein 3 (LIM domain only protein 6) (LMO-6) (Prickle-like protein 3) (Pk3) (Triple LIM domain protein 6)	Q07666/9						A8MXP9
Q04637/13	Q93074	Mediator of RNA polymerase II transcription subunit 12 (Activator-recruited cofactor 240 kDa component) (ARC240) (CAG repeat protein 45) (Mediator complex subunit 12) (OPA-containing protein) (Thyroid hormone receptor-associated protein complex 230 kDa component) (Trap230) (Trinucleotide repeat-containing gene 11 protein)	Q16630/8						B0YIW6
P0CG12/26	G3V325	ATP5MF-PTCD1 readthrough	P19338/10						O75643
P31273/20	Q5VWQ8	Disabled homolog 2-interacting protein (DAB2 interaction protein) (DAB2-interacting protein) (ASK-interacting protein 1) (AIP-1) (DOC-2/DAB-2 interactive protein)	Q14444/14						O60508
P0CG12/27	P55345	Protein arginine N-methyltransferase 2 (EC 2.1.1.319) (Histone-arginine N-methyltransferase PRMT2)	P23246/14						Q9NUQ7
O43347/12	Q9H7E2	Tudor domain-containing protein 3	Q96QC0/14						G3V1V0
Q96E39/24	Q86TB9	Protein PAT1 homolog 1 (PAT1-like protein 1) (Protein PAT1 homolog b) (Pat1b) (hPat1b)	Q9BZZ5/6						Q92562
Q96E39/12	Q96LD4	E3 ubiquitin-protein ligase TRIM47 (EC 2.3.2.27) (Gene overexpressed in astrocytoma protein) (RING finger protein 100) (Tripartite motif-containing protein 47)	Q86V81/9						P56211
P22626/35	C9JP52	TBC1 domain family member 5	P35637/11						A8MSH7
Q96SI9/17	P30048	Thioredoxin-dependent peroxide reductase, mitochondrial (EC 1.11.1.24) (Antioxidant protein 1) (AOP-1) (HBC189) (Peroxiredoxin III) (Prx-III) (Peroxiredoxin-3) (Protein MER5 homolog) (Thioredoxin-dependent peroxiredoxin 3)	P14678/40						P17482
P0CG12/38	O95400	CD2 antigen cytoplasmic tail-binding protein 2 (CD2 cytoplasmic domain-binding protein 2) (CD2 tail-binding protein 2) (U5 snRNP 52K protein) (U5-52K)	O60506/20						P08243
Q01844/13	Q6PEZ8	Podocan-like protein 1	P63162/18						Q14683
Q14103/10	P49736	DNA replication licensing factor MCM2 (EC 3.6.4.12) (Minichromosome maintenance protein 2 homolog) (Nuclear protein BM28)	Q07955/16						Q16513
P22087/18	O60830	Mitochondrial import inner membrane translocase subunit Tim17-B	P38159/6						E9PL57
P38159/13	P12004	Proliferating cell nuclear antigen (PCNA) (Cyclin)	Q92843/16						Q8IWS0
P61978/17	P56182	Ribosomal RNA processing protein 1 homolog A (Novel nuclear protein 1) (NNP-1) (Nucleolar protein Nop52) (RRP1-like protein)	Q01844/22						P08195
O43390/19	Q32Q12	Nucleoside diphosphate kinase (EC 2.7.4.6)	P38159/18						P31153
Q01844/25	P25398	Small ribosomal subunit protein eS12 (40S ribosomal protein S12)	P49959/4						Q9Y6G9
Q96I24/6	Q86VD7	Mitochondrial coenzyme A transporter SLC25A42 (Solute carrier family 25 member 42)	Q9Y4Z0/4						Q9H8U3
Q9Y2W1/19	Q9BT78	COP9 signalosome complex subunit 4 (SGN4) (Signalosome subunit 4) (JAB1-containing signalosome subunit 4)	P61978/12						Q9NVZ3
P11940/31	Q9UKD2	mRNA turnover protein 4 homolog (Ribosome assembly factor MRTO4)	Q9H2U1/16						P62249
P14678/49	O43182	Rho GTPase-activating protein 6 (Rho-type GTPase-activating protein 6) (Rho-type GTPase-activating protein RhoGAPX-1)	Q99832/13						Q8TEA8
Q04637/25	Q9P2N6	KAT8 regulatory NSL complex subunit 3 (NSL complex protein NSL3) (Non-specific lethal 3 homolog) (Serum inhibited-related protein) (Testis development protein PRTD)	P22087/6						Q9H0W8
P51991/35	B9A044	Eukaryotic translation initiation factor 4E family member 2	P98179/15						O00193
P51991/32	Q00341	Vigilin (High density lipoprotein-binding protein) (HDL-binding protein)	P22087/4						F8VYA6
Q96SI9/19	Q13126	S-methyl-5'-thioadenosine phosphorylase (EC 2.4.2.28) (5'-methylthioadenosine phosphorylase) (MTA phosphorylase) (MTAP) (MTAPase)	Q8NC51/20						Q96F44
O43390/23	Q9UKM9	RNA-binding protein Raly (Autoantigen p542) (Heterogeneous nuclear ribonucleoprotein C-like 2) (hnRNP core protein C-like 2) (hnRNP associated with lethal yellow protein homolog)	P51991/16						Q04721
Q96SI9/24	B7ZM82	Protein Wiz (Widely-interspaced zinc finger-containing protein) (Zinc finger protein 803)	Q9NY12/11						P16949
O43390/26	Q9C0C7	Activating molecule in BECN1-regulated autophagy protein 1 (DDB1- and CUL4-associated factor 3)	O43390/19						Q15293
P48382/21	Q9GZP4	PITH domain-containing protein 1	O75525/11						Q9BZQ8
Q9P2D1/12	D6RIU7	deleted	Q01844/21						P06576
O94906/19	G3V2F7	Ubiquitin conjugating enzyme E2 V1	P19338/12						Q6VEQ5
Q86U42/3	P54136	Arginine--tRNA ligase, cytoplasmic (EC 6.1.1.19) (Arginyl-tRNA synthetase) (ArgRS)	Q00839/10						Q9BYJ9
Q8IWI9/25	Q9UJY1	Heat shock protein beta-8 (HspB8) (Alpha-crystallin C chain) (E2-induced gene 1 protein) (Heat shock protein family B member 8) (Protein kinase H11) (Small stress protein-like protein HSP22)	P19338/9						P98170
Q6NXT4/9	Q6ZUT1	Uncharacterized protein NKAPD1 (NKAP domain containing protein 1)	O60506/10						O14771
Q8WUF5/2	H0YGR0	Integrin alpha FG-GAP repeat containing 2	Q8ND56/5						P55081
P10070/27	O43464	Serine protease HTRA2, mitochondrial (EC 3.4.21.108) (High temperature requirement protein A2) (HtrA2) (Omi stress-regulated endoprotease) (Serine protease 25) (Serine proteinase OMI)	P55795/30						Q92574
Q13227/12	Q6P1J9	Parafibromin (Cell division cycle protein 73 homolog) (Hyperparathyroidism 2 protein)	Q96AE4/19						Q8IZL8
P48382/28	Q92837	Proto-oncogene FRAT1 (Frequently rearranged in advanced T-cell lymphomas 1) (FRAT-1)	Q07666/36						Q9BYN8
Q5PRF9/28	Q96DU7	Inositol-trisphosphate 3-kinase C (EC 2.7.1.127) (Inositol 1,4,5-trisphosphate 3-kinase C) (IP3 3-kinase C) (IP3K C) (InsP 3-kinase C)	Q08211/23						Q9BRS2
Q8IZ40/17	O15265	Ataxin-7 (Spinocerebellar ataxia type 7 protein)	Q9H0D6/35						Q8NFG4
Q9P2D1/21	Q96KP1	Exocyst complex component 2 (Exocyst complex component Sec5)	Q13310/30						Q9P2Y4
O94906/27	Q14159	DNA repair-scaffolding protein (Scaffolding protein involved in DNA repair)	Q12830/36						Q96CX2
Q8IWI9/32	Q7Z736	Pleckstrin homology domain-containing family H member 3 (PH domain-containing family H member 3)	Q9BUJ2/24						Q8TCG1
Q6NXT4/15	Q13595	Transformer-2 protein homolog alpha (TRA-2 alpha) (TRA2-alpha) (Transformer-2 protein homolog A)	Q92576/21						Q5SRE5
Q8WUF5/7	P11586	C-1-tetrahydrofolate synthase, cytoplasmic (C1-THF synthase) (Epididymis secretory sperm binding protein) [Cleaved into: C-1-tetrahydrofolate synthase, cytoplasmic, N-terminally processed] [Includes: Methylenetetrahydrofolate dehydrogenase (EC 1.5.1.5); Methenyltetrahydrofolate cyclohydrolase (EC 3.5.4.9); Formyltetrahydrofolate synthetase (EC 6.3.4.3)]	P14678/24						Q6VN20
P10070/37	P01700	Immunoglobulin lambda variable 1-47 (Ig lambda chain V-I region HA) (Ig lambda chain V-I region WAH)	Q07666/23						B9A6I9
Q9HAH7/13	Q9NZU7	Calcium-binding protein 1 (CaBP1) (Calbrain) (Caldendrin)	Q14103/10						P09493
Q13227/23	P43699	Homeobox protein Nkx-2.1 (Homeobox protein NK-2 homolog A) (Thyroid nuclear factor 1) (Thyroid transcription factor 1) (TTF-1) (Thyroid-specific enhancer-binding protein) (T/EBP)	Q13435/31						Q12874
Q8IZ40/24	Q96E14	RecQ-mediated genome instability protein 2 (hRMI2) (BLM-associated protein of 18 kDa) (BLAP18)	Q52LJ0/18						Q9Y450
Q9HAH7/19	P61313	Large ribosomal subunit protein eL15 (60S ribosomal protein L15)	Q9BTC0/22						Q9Y263
P49750/13	Q6NZY7	Cdc42 effector protein 5 (Binder of Rho GTPases 3)	Q00839/13						P46821
P49750/15	P31277	Homeobox protein Hox-D11 (Homeobox protein Hox-4F)	Q9BT43/8						Q5JTZ9
P48634/1	Q96A46	Mitoferrin-2 (Mitochondrial RNA-splicing protein 3/4 homolog) (MRS3/4) (hMRS3/4) (Mitochondrial iron transporter 2) (Solute carrier family 25 member 28)	Q8TAP9/34						Q9NTZ6
P48634/7	O95985	DNA topoisomerase 3-beta-1 (EC 5.6.2.1) (DNA topoisomerase III beta-1)	Q69YN4/14						Q9H410
Q8TAP9/39	Q07020	Large ribosomal subunit protein eL18 (60S ribosomal protein L18)	Q01844/13						Q5T011
A6NEN9/164	G8JLN3	deleted	O43251/38						Q9UIG0
A6QL63/259	Q86UU1	Pleckstrin homology-like domain family B member 1 (Protein LL5-alpha)	Q9Y6Q9/20						Q9BVW5
A8K8P3/312	G5E9Q6	Profilin	Q69YN4/23						Q6P5Z2
O14529/793	E2QRI7	deleted	P22087/12						P60891
O43390/573	F5H2U5	deleted	Q96I24/6						Q96JB2
O60243/373	Q7Z2K8	G protein-regulated inducer of neurite outgrowth 1 (GRIN1)	O75420/6						O95749
O75152/51	Q68DC2	Ankyrin repeat and SAM domain-containing protein 6 (Ankyrin repeat domain-containing protein 14) (SamCystin) (Sterile alpha motif domain-containing protein 6) (SAM domain-containing protein 6)	P51991/25						P04920
O75152/53	Q96CS4	Zinc finger protein 689	Q8TAP9/20						Q6ZNB6
O75449/153	Q4AC94	C2 domain-containing protein 3	Q13310/27						Q13105
O75449/155	P51531	Probable global transcription activator SNF2L2 (EC 3.6.4.-) (ATP-dependent helicase SMARCA2) (BRG1-associated factor 190B) (BAF190B) (Protein brahma homolog) (hBRM) (SNF2-alpha) (SWI/SNF-related matrix-associated actin-dependent regulator of chromatin subfamily A member 2)	Q15424/30						Q9UGP8
O76075/148	Q9P2B2	Prostaglandin F2 receptor negative regulator (CD9 partner 1) (CD9P-1) (Glu-Trp-Ile EWI motif-containing protein F) (EWI-F) (Prostaglandin F2-alpha receptor regulatory protein) (Prostaglandin F2-alpha receptor-associated protein) (CD antigen CD315)	O00267/32						Q9P2J9
O96018/393	Q9P270	SLAIN motif-containing protein 2	Q9BZZ5/20						O43427
P05783/55	F8VQP3	CCR4-NOT transcription complex subunit 4 (EC 2.3.2.27) (CCR4-associated factor 4) (E3 ubiquitin-protein ligase CNOT4) (Potential transcriptional repressor NOT4Hp) (RING-type E3 ubiquitin transferase CNOT4)	Q14103/20						Q9H6Y7
P09651/178	P00338	L-lactate dehydrogenase A chain (LDH-A) (EC 1.1.1.27) (Cell proliferation-inducing gene 19 protein) (LDH muscle subunit) (LDH-M) (Renal carcinoma antigen NY-REN-59)	Q08211/20						P04080
P09651/370	Q9C0G0	Zinc finger protein 407	Q9Y2W1/18						Q8TF68
P11388/672	O75533	Splicing factor 3B subunit 1 (Pre-mRNA-splicing factor SF3b 155 kDa subunit) (SF3b155) (Spliceosome-associated protein 155) (SAP 155)	Q5BKZ1/16						Q8N653
P13796/488	Q9BRD0	BUD13 homolog	P51991/41						Q96S55
P16989/326	Q5TDH0	Protein DDI1 homolog 2 (EC 3.4.23.-)	P51991/22						P35520
P16989/327	P42694	Probable helicase with zinc finger domain (EC 3.6.4.-) (Down-regulated in human cancers protein)	Q9Y3X0/5						O95260
P16989/340	F5H3D6	deleted	P35637/9						P57076
P17655/23	Q6NUN9	Zinc finger protein 746 (Parkin-interacting substrate) (PARIS)	P35637/21						P50402
P22087/78	E7ENI0	MAX gene-associated protein (MAX dimerization protein 5)	Q5VT52/8						O00418
P22626/200	Q13796	Protein Shroom2 (Apical-like protein) (Protein APXL)	Q96SI9/19						Q16543
P22626/350	E9PGM8	deleted	Q96QC0/19						F8W9H1
P23588/292	Q9H2D6	TRIO and F-actin-binding protein (Protein Tara) (TRF1-associated protein of 68 kDa) (Trio-associated repeat on actin)	Q92843/6						O43719
P27352/196	Q05639	Elongation factor 1-alpha 2 (EF-1-alpha-2) (EC 3.6.5.-) (Eukaryotic elongation factor 1 A-2) (eEF1A-2) (Statin-S1)	Q07955/19						Q15785
P38159/381	Q9BZI7	Regulator of nonsense transcripts 3B (Nonsense mRNA reducing factor 3B) (Up-frameshift suppressor 3 homolog B) (hUpf3B) (Up-frameshift suppressor 3 homolog on chromosome X) (hUpf3p-X)	Q8IWI9/36						Q4G176
P38646/218	Q86W56	Poly(ADP-ribose) glycohydrolase (EC 3.2.1.143)	Q07666/18						Q9P2P6
P40227/523	Q9NXC5	GATOR2 complex protein MIOS (Missing oocyte meiosis regulator homolog)	P14678/49						Q96S66
P42684/673	A8MVJ9	Putative histone PARylation factor 1-like	O60506/23						Q9NUQ9
P48634/482	Q9H501	ESF1 homolog (ABT1-associated protein)	P49959/11						H0Y459
P49454/178	P15291	Beta-1,4-galactosyltransferase 1 (Beta-1,4-GalTase 1) (Beta4Gal-T1) (b4Gal-T1) (EC 2.4.1.-) (Beta-N-acetylglucosaminyl-glycolipid beta-1,4-galactosyltransferase) (Beta-N-acetylglucosaminylglycopeptide beta-1,4-galactosyltransferase) (EC 2.4.1.38) (Lactose synthase A protein) (EC 2.4.1.22) (N-acetyllactosamine synthase) (EC 2.4.1.90) (Nal synthase) (Neolactotriaosylceramide beta-1,4-galactosyltran…	Q92843/17						O00461
P51991/376	Q969S3	Cytoplasmic 60S subunit biogenesis factor ZNF622 (Zinc finger protein 622) (Zinc finger-like protein 9)	Q96PV6/25						Q9BTE3
P54652/520	Q9UBL3	Set1/Ash2 histone methyltransferase complex subunit ASH2 (ASH2-like protein)	O43390/14						Q9Y376
P61978/303	Q96AY4	Tetratricopeptide repeat protein 28 (TPR repeat protein 28) (TPR repeat-containing big gene cloned at Keio)	P22087/18						P78560
P68371/62	O75064	DENN domain-containing protein 4B	Q9NY12/14						Q9UKX2
P84243/27	A7KAX9	Rho GTPase-activating protein 32 (Brain-specific Rho GTPase-activating protein) (GAB-associated Cdc42/Rac GTPase-activating protein) (GC-GAP) (GTPase regulator interacting with TrkA) (Rho-type GTPase-activating protein 32) (Rho/Cdc42/Rac GTPase-activating protein RICS) (RhoGAP involved in the beta-catenin-N-cadherin and NMDA receptor signaling) (p200RhoGAP) (p250GAP)	P61978/19						P42704
P84243/41	Q7LBC6	Lysine-specific demethylase 3B (EC 1.14.11.65) (JmjC domain-containing histone demethylation protein 2B) (Jumonji domain-containing protein 1B) (Nuclear protein 5qNCA) ([histone H3]-dimethyl-L-lysine(9) demethylase 3B)	O43390/23						Q10713
P84243/43	Q2M1P5	Kinesin-like protein KIF7	O75525/13						Q15021
Q07955/90	B7ZLM3	Histone deacetylase complex subunit SAP130 (130 kDa Sin3-associated polypeptide) (Sin3-associated polypeptide p130)	P19338/15						Q96A65
Q08999/48	Q9HCK8	Chromodomain-helicase-DNA-binding protein 8 (CHD-8) (EC 3.6.4.12) (ATP-dependent helicase CHD8) (Helicase with SNF2 domain 1)	P19338/11						Q71F56
Q13576/13	Q9Y6V7	Probable ATP-dependent RNA helicase DDX49 (EC 3.6.4.13) (DEAD box protein 49)	O60506/12						E5KLJ5
Q14566/222	Q8N5J2	Ubiquitin carboxyl-terminal hydrolase MINDY-1 (EC 3.4.19.12) (Deubiquitinating enzyme MINDY-1) (Protein FAM63A)	Q8ND56/9						Q99460
Q14686/413	Q16204	Coiled-coil domain-containing protein 6 (Papillary thyroid carcinoma-encoded protein) (Protein H4)	O43251/32						Q93008
Q5EBL4/178	Q96EU6	Ribosomal RNA processing protein 36 homolog	P51991/32						Q9P266
Q5JRX3/924	C9JDN2	deleted	P19338/17						P16383
Q5TGY3/1338	Q8NBR6	Ubiquitin carboxyl-terminal hydrolase MINDY-2 (EC 3.4.19.12) (Deubiquitinating enzyme MINDY-2) (Protein FAM63B)	Q96SI9/24						O95478
Q68CZ1/513	Q9NXG0	Centlein (Centrosomal protein)	P31942/20						F8VVA7
Q6PID8/13	E9PD98	Intersectin 1	Q9NZB2/2						Q13620
Q6ZMK1/124	Q9BQ52	Zinc phosphodiesterase ELAC protein 2 (EC 3.1.26.11) (ElaC homolog protein 2) (Heredity prostate cancer protein 2) (Ribonuclease Z 2) (RNase Z 2) (tRNA 3 endonuclease 2) (tRNase Z 2)	Q13509/2						Q9UPT8
Q71DI3/27	Q96LJ7	Dehydrogenase/reductase SDR family member 1 (EC 1.1.1.-) (Short chain dehydrogenase/reductase family 19C member 1) (Protein SDR19C1)	P31942/22						O60462
Q71DI3/41	Q99501	GAS2-like protein 1 (GAS2-related protein on chromosome 22) (Growth arrest-specific protein 2-like 1)	O43251/26						O76061
Q7Z4B0/68	B1AHF6	Proline-rich protein 5 (Protein observed with Rictor-1) (Protor-1)	P31942/8						Q8N1F7
Q7Z4B0/70	Q8NDX5	Polyhomeotic-like protein 3 (Early development regulatory protein 3) (Homolog of polyhomeotic 3) (hPH3)	Q9BUJ2/11						P25205
Q86V20/94	P34932	Heat shock 70 kDa protein 4 (HSP70RY) (Heat shock 70-related protein APG-2) (Heat shock protein family H member 2)	Q9ULX6/2						Q13625
Q8IUD2/641	O94964	Microtubule cross-linking factor 2 (SOGA family member 1) (Suppressor of glucose by autophagy) (Suppressor of glucose, autophagy-associated protein 1) [Cleaved into: N-terminal form; C-terminal 80 kDa form (80-kDa SOGA fragment)]	P38159/8						Q12834
Q8IVB5/216	Q9NWM3	CUE domain-containing protein 1	Q96EV2/2						Q9BQI0
Q8IZT6/506	Q8NBJ5	Procollagen galactosyltransferase 1 (EC 2.4.1.50) (Collagen beta(1-O)galactosyltransferase 1) (ColGalT 1) (Glycosyltransferase 25 family member 1) (Hydroxylysine galactosyltransferase 1)	P0CG12/9						Q92973
Q8NFW1/362	Q96HN2	Adenosylhomocysteinase 3 (AdoHcyase 3) (EC 3.13.2.1) (IP(3)Rs binding protein released with IP(3) 2) (IRBIT2) (Long-IRBIT) (S-adenosyl-L-homocysteine hydrolase 3) (S-adenosylhomocysteine hydrolase-like protein 2)	P20290/10						P22392
Q8TCJ2/30	P50995	Annexin A11 (56 kDa autoantigen) (Annexin XI) (Annexin-11) (Calcyclin-associated annexin 50) (CAP-50)	Q14103/2						Q9Y6A5
Q8TDI0/544	Q9H4B6	Protein salvador homolog 1 (45 kDa WW domain protein) (hWW45)	O94913/9						Q9BRP4
Q8TF01/281	Q9H6L4	Armadillo repeat-containing protein 7	Q63ZY3/9						O00444
Q8WTQ7/20	Q13563	Polycystin-2 (PC2) (Autosomal dominant polycystic kidney disease type II protein) (Polycystic kidney disease 2 protein) (Polycystwin) (R48321) (Transient receptor potential cation channel subfamily P member 2)	Q96I24/2						P62312
Q8WXF1/507	O14559	Rho GTPase-activating protein 33 (Rho-type GTPase-activating protein 33) (Sorting nexin-26) (Tc10/CDC42 GTPase-activating protein)	Q9BZZ5/13						P31948
Q8WYL5/961	P50502	Hsc70-interacting protein (Hip) (Aging-associated protein 2) (Progesterone receptor-associated p48 protein) (Protein FAM10A1) (Putative tumor suppressor ST13) (Renal carcinoma antigen NY-REN-33) (Suppression of tumorigenicity 13 protein)	P11940/13						Q7KZF4
Q92833/257	O14641	Segment polarity protein dishevelled homolog DVL-2 (Dishevelled-2) (DSH homolog 2)	Q5T2E6/1						P31939
Q96AQ1/185	F8VQD8	CCR4-NOT transcription complex subunit 2	Q00839/2						Q9P031
Q96HU1/135	P26641	Elongation factor 1-gamma (EF-1-gamma) (eEF-1B gamma)	P22626/15						Q9H1A4
Q96P26/16	P63220	Small ribosomal subunit protein eS21 (40S ribosomal protein S21)	Q9BXP5/7						P17028
Q9BTP6/179	Q9Y4F5	Centrosomal protein of 170 kDa protein B (Centrosomal protein 170B) (Cep170B)	P46100/17						Q6DKJ4
Q9NW64/182	Q9NVS9	Pyridoxine-5'-phosphate oxidase (EC 1.4.3.5) (Pyridoxamine-phosphate oxidase)	P55795/1						Q9H7U1
Q9UBD3/86	Q9UEU0	Vesicle transport through interaction with t-SNAREs homolog 1B (Vesicle transport v-SNARE protein Vti1-like 1) (Vti1-rp1)	P55265/3						P48735
Q9UJ04/74	Q14980	Nuclear mitotic apparatus protein 1 (Nuclear matrix protein-22) (NMP-22) (Nuclear mitotic apparatus protein) (NuMA protein) (SP-H antigen)	P05783/5						Q9Y285
Q9Y2K3/1875	Q0VFZ6	Cilia- and flagella- associated protein 210 (Coiled-coil domain-containing protein 173)	Q04637/1						O15067
Q9Y3L5/102	Q96EK9	Protein KTI12 homolog	Q9Y3Y2/5						H0YK83
Q9Y5P4/286	O43379	WD repeat-containing protein 62	P35908/2						E7EN19
O43390/565	Q9NP08	Homeobox protein HMX1 (Homeobox protein H6)	Q15654/12						Q9H425
O14908/240	P78549	Endonuclease III-like protein 1 (hNTH1) (EC 3.2.2.-) (EC 4.2.99.18) (Bifunctional DNA N-glycosylase/DNA-(apurinic or apyrimidinic site) lyase) (DNA glycosylase/AP lyase)	P51816/3						Q13033
O75382/271	O00264	Membrane-associated progesterone receptor component 1 (mPR) (Dap1) (IZA)	P45985/4						P62979
O95365/399	Q15560	Transcription elongation factor A protein 2 (Testis-specific S-II) (Transcription elongation factor S-II protein 2) (Transcription elongation factor TFIIS.l)	Q8NC51/10						Q53EL6
O95471/199	P17174	Aspartate aminotransferase, cytoplasmic (cAspAT) (EC 2.6.1.1) (EC 2.6.1.3) (Cysteine aminotransferase, cytoplasmic) (Cysteine transaminase, cytoplasmic) (cCAT) (Glutamate oxaloacetate transaminase 1) (Transaminase A)	Q06787/18						Q96G03
P08670/69	F5H3Z4	Folate receptor beta	P0CG12/12						P46939
P11940/506	Q86UW9	Probable E3 ubiquitin-protein ligase DTX2 (EC 2.3.2.27) (Protein deltex-2) (Deltex2) (hDTX2) (RING finger protein 58) (RING-type E3 ubiquitin transferase DTX2)	Q96PC5/14						Q99576
P13716/60	Q99575	Ribonucleases P/MRP protein subunit POP1 (hPOP1)	Q9UQ35/14						E7EVW8
P14314/177	Q9NX55	Huntingtin-interacting protein K (Huntingtin yeast partner K)	Q9NPI6/24						Q02790
P16989/288	Q9Y314	Nitric oxide synthase-interacting protein (E3 ubiquitin-protein ligase NOSIP) (EC 2.3.2.27) (RING-type E3 ubiquitin transferase NOSIP) (eNOS-interacting protein)	Q16630/3						O94776
P17844/502	Q9ULX3	RNA-binding protein NOB1 (EC 3.1.-.-) (Phosphorylation regulatory protein HP-10) (Protein ART-4)	O43823/9						P14868
P62805/24	Q8IVS8	Glycerate kinase (EC 2.7.1.31) (HBeAg-binding protein 4)	Q8NI27/13						Q9H3S7
Q14157/172	F5H8B1	Ethanolamine-phosphate cytidylyltransferase (EC 2.7.7.14) (CTP:phosphoethanolamine cytidylyltransferase) (Phosphorylethanolamine transferase)	O00625/4						O75822
Q14498/109	Q9UHB9	Signal recognition particle subunit SRP68 (SRP68) (Signal recognition particle 68 kDa protein)	Q6Y7W6/17						O75891
Q5T7W0/528	P33176	Kinesin-1 heavy chain (Conventional kinesin heavy chain) (Ubiquitous kinesin heavy chain) (UKHC)	Q07666/19						P19525
Q68D10/83	Q92567	Protein FAM168A (Tongue cancer chemotherapy resistance-associated protein 1)	P22626/28						P52948
Q6PK04/6	E7ENH9	deleted	P46783/22						P28838
Q6ZVL6/618	Q13200	26S proteasome non-ATPase regulatory subunit 2 (26S proteasome regulatory subunit RPN1) (26S proteasome regulatory subunit S2) (26S proteasome subunit p97) (Protein 55.11) (Tumor necrosis factor type 1 receptor-associated protein 2)	Q92804/18						Q9NRA8
Q7Z7F7/125	P49840	Glycogen synthase kinase-3 alpha (GSK-3 alpha) (EC 2.7.11.26) (Serine/threonine-protein kinase GSK3A) (EC 2.7.11.1)	Q96QC0/22						G3V1Z5
Q8IU99/301	Q9UGC7	Peptide chain release factor 1-like, mitochondrial (Mitochondrial translational release factor 1-like) (mtRF1a)	P61978/16						Q9H3Y8
Q8N726/115	P49327	Fatty acid synthase (EC 2.3.1.85) (Type I fatty acid synthase) [Includes: [Acyl-carrier-protein] S-acetyltransferase (EC 2.3.1.38); [Acyl-carrier-protein] S-malonyltransferase (EC 2.3.1.39); 3-oxoacyl-[acyl-carrier-protein] synthase (EC 2.3.1.41); 3-oxoacyl-[acyl-carrier-protein] reductase (EC 1.1.1.100); 3-hydroxyacyl-[acyl-carrier-protein] dehydratase (EC 4.2.1.59); Enoyl-[acyl-carrier-protein]…	P51991/43						P35269
Q8N726/120	F8W9B4	deleted	Q07666/20						B4DYX9
Q8TDN6/9	H0Y3M2	Zinc finger protein 207	Q96F45/29						Q8N1G2
Q8WWQ0/310	P00748	Coagulation factor XII (EC 3.4.21.38) (Hageman factor) (HAF) [Cleaved into: Coagulation factor XIIa heavy chain; Beta-factor XIIa part 1; Coagulation factor XIIa light chain (Beta-factor XIIa part 2)]	Q9P2N5/17						Q9P035
Q8WXI2/296	P53677	AP-3 complex subunit mu-2 (Adaptor-related protein complex 3 subunit mu-2) (Clathrin assembly protein assembly protein complex 3 mu-2 medium chain) (Clathrin coat assembly protein AP47 homolog 2) (Clathrin coat-associated protein AP47 homolog 2) (Golgi adaptor AP-1 47 kDa protein homolog 2) (HA1 47 kDa subunit homolog 2) (Mu3B-adaptin) (P47B)	Q5VT52/2						P40939
Q9BXB5/38	F8VQY2	deleted	Q6W2J9/23						Q9BXS5
Q9H2Y7/869	Q9ULR3	Protein phosphatase 1H (EC 3.1.3.16)	Q8NI36/15						A1X283
Q9NW82/576	Q8IZD2	Inactive histone-lysine N-methyltransferase 2E (Inactive lysine N-methyltransferase 2E) (Myeloid/lymphoid or mixed-lineage leukemia protein 5)	O00268/10						P08240
Q9UPR3/33	B4DT67	SPATS2-like protein (DNA polymerase-transactivated protein 6) (Stress granule and nucleolar protein) (SGNP)	P48382/16						P47985
Q9Y3Y2/103	Q9NQG5	Regulation of nuclear pre-mRNA domain-containing protein 1B (Cell cycle-related and expression-elevated protein in tumor)	Q96EV2/12						Q8TES7
Q9Y570/16	Q7L014	Probable ATP-dependent RNA helicase DDX46 (EC 3.6.4.13) (DEAD box protein 46) (PRP5 homolog)	Q16587/2						P53365
O00571/592	H0YLM1	Src homology 2 domain containing F	Q8NEZ4/8						A7YIJ8
O15371/103	F8WE78	G protein subunit alpha i2	Q92750/6						P40926
O43237/397	Q9UPU7	TBC1 domain family member 2B	Q8N3J3/8						Q9Y5V3
O43861/938	F8W1P5	DCC-interacting protein 13-beta (Dip13-beta) (Adapter protein containing PH domain, PTB domain and leucine zipper motif 2)	Q9C0J8/9						P63208
P51991/354	Q9P2R7	Succinate--CoA ligase [ADP-forming] subunit beta, mitochondrial (EC 6.2.1.5) (ATP-specific succinyl-CoA synthetase subunit beta) (A-SCS) (Succinyl-CoA synthetase beta-A chain) (SCS-betaA)	Q15025/10						B4DP47
Q16584/475	Q5T5S1	Coiled-coil domain-containing protein 183	Q9H165/13						P54646
Q8IVB5/18	Q8NGZ6	Olfactory receptor 6F1 (Olfactory receptor OR1-38)	Q96PC5/6						P07320
Q8WV37/83	Q5JWF2	Guanine nucleotide-binding protein G(s) subunit alpha isoforms XLas (EC 3.6.5.-) (Adenylate cyclase-stimulating G alpha protein) (Extra large alphas protein) (XLalphas)	Q9H0D6/10						Q92900
Q9BQ16/214	Q7Z591	Microtubule organization protein AKNA (AT-hook-containing transcription factor)	Q9NYJ8/11						P62820
O43516/149	Q86UQ4	ATP-binding cassette sub-family A member 13 (EC 7.6.2.-)	Q9BUT9/19						A6NHB5
O43516/158	A2A3H1	MCF.2 cell line derived transforming sequence like	Q9BUT9/24						Q96AY3
P54707/528	Q9NZC3	Glycerophosphodiester phosphodiesterase 1 (Glycerophosphoinositol glycerophosphodiesterase GDE1) (EC 3.1.4.44) (Lysophospholipase D GDE1) (EC 3.1.4.-) (Membrane-interacting protein of RGS16) (RGS16-interacting membrane protein)	O95628/28						P22234
P98077/483	O43193	Motilin receptor (G-protein coupled receptor 38)	Q14686/3						E9PRY8
Q07666/325	P22695	Cytochrome b-c1 complex subunit 2, mitochondrial (Complex III subunit 2) (Core protein II) (Ubiquinol-cytochrome-c reductase complex core protein 2)	Q86U42/11						Q13542
Q5C9Z4/32	F8WCX7	deleted	Q8WYB5/14						P47895
Q96LA8/274	Q68D91	Acyl-coenzyme A thioesterase MBLAC2 (Acyl-CoA thioesterase MBLAC2) (EC 3.1.2.2) (Beta-lactamase MBLAC2) (EC 3.5.2.6) (Metallo-beta-lactamase domain-containing protein 2) (Palmitoyl-coenzyme A thioesterase MBLAC2)	Q9NZM4/11						C9J6P4
Q9BXB5/43	G5EA30	CUG triplet repeat, RNA binding protein 1, isoform CRA_c (CUGBP Elav-like family member 1)	O14686/8						O43414
O14686/2903	Q86X55	Histone-arginine methyltransferase CARM1 (EC 2.1.1.319) (Coactivator-associated arginine methyltransferase 1) (Protein arginine N-methyltransferase 4)	Q13303/12						Q14CA3
O14686/2905	Q8N983	Large ribosomal subunit protein mL43 (39S ribosomal protein L43, mitochondrial) (L43mt) (MRP-L43) (Mitochondrial ribosomal protein bMRP36a)	Q9C0J8/6						P54920
O43663/475	E7EPA7	Transketolase (TK) (EC 2.2.1.1)	Q9H074/4						P26639
P43366/324	A8MUW5	Protein FAM98B	O43516/6						P54132
P52597/218	P49588	Alanine--tRNA ligase, cytoplasmic (EC 6.1.1.7) (Alanyl-tRNA synthetase) (AlaRS) (Protein lactyltransferase AARS1) (EC 6.-.-.-) (Renal carcinoma antigen NY-REN-42)	O94842/2						Q92896
P78344/23	Q9BTT0	Acidic leucine-rich nuclear phosphoprotein 32 family member E (LANP-like protein) (LANP-L)	Q53ET0/5						Q96I25
Q04637/1032	Q9BQ67	Glutamate-rich WD repeat-containing protein 1	Q9P2K3/5						P14649
Q13523/214	Q00059	Transcription factor A, mitochondrial (mtTFA) (Mitochondrial transcription factor 1) (MtTF1) (Transcription factor 6) (TCF-6) (Transcription factor 6-like 2)	Q5BJH7/15						B7Z7L3
Q13683/586	P35249	Replication factor C subunit 4 (Activator 1 37 kDa subunit) (A1 37 kDa subunit) (Activator 1 subunit 4) (Replication factor C 37 kDa subunit) (RF-C 37 kDa subunit) (RFC37)	Q9NR12/10						Q9H583
Q15582/436	Q92793	CREB-binding protein (Histone lysine acetyltransferase CREBBP) (EC 2.3.1.48) (Protein lactyltransferas CREBBP) (EC 2.3.1.-) (Protein-lysine acetyltransferase CREBBP) (EC 2.3.1.-)	Q8NF64/12						Q8WUX9
Q5H9F3/1164	P19622	Homeobox protein engrailed-2 (Homeobox protein en-2) (Hu-En-2)	Q9HAH7/3						Q9H1B7
Q5VT52/1454	Q01105	Protein SET (HLA-DR-associated protein II) (Inhibitor of granzyme A-activated DNase) (IGAAD) (PHAPII) (Phosphatase 2A inhibitor I2PP2A) (I-2PP2A) (Template-activating factor I) (TAF-I)	Q9P2D1/12						Q8NBJ7
Q6PK04/26	G8JLL9	MYH14 protein	Q6N021/13						P51798
Q70CQ1/234	Q9UMY4	Sorting nexin-12	Q9BXF3/5						Q8TF44
Q8N8S7/527	Q9ULH7	Myocardin-related transcription factor B (MRTF-B) (MKL/myocardin-like protein 2) (Megakaryoblastic leukemia 2)	O15446/14						Q9Y2A7
Q9H089/5	Q8NCE2	Phosphatidylinositol-3,5-bisphosphate 3-phosphatase MTMR14 (EC 3.1.3.95) (HCV NS5A-transactivated protein 4 splice variant A-binding protein 1) (NS5ATP4ABP1) (Myotubularin-related protein 14) (Phosphatidylinositol-3-phosphate phosphatase) (hJumpy)	Q8IWI9/14						Q8WVC6
Q9H7E9/27	Q9UBB4	Ataxin-10 (Brain protein E46 homolog) (Spinocerebellar ataxia type 10 protein)	A6NHQ4/9						P49411
Q9H9A5/705	Q9HB09	Bcl-2-like protein 12 (Bcl2-L-12) (Bcl-2-related proline-rich protein)	Q14686/9						Q07065
Q9NR63/191	P29590	Protein PML (E3 SUMO-protein ligase PML) (EC 2.3.2.-) (Promyelocytic leukemia protein) (RING finger protein 71) (RING-type E3 SUMO transferase PML) (Tripartite motif-containing protein 19) (TRIM19)	Q8N3J3/11						P11047
O14804/248	A5X2G7	Cyclin-dependent kinase inhibitor 2A (Cyclin-dependent kinase 4 inhibitor A) (CDK4I) (Multiple tumor suppressor 1) (MTS-1) (p16-INK4a) (p16-INK4) (p16INK4A)	Q8IWI9/25						A8MZ91
P55795/230	O00625	Pirin (EC 1.13.11.24) (Probable quercetin 2,3-dioxygenase PIR) (Probable quercetinase)	Q5JRA6/8						Q8IYN2
P35240/52	A6NJZ7	RIMS-binding protein 3C (RIM-BP3.C) (RIMS-binding protein 3.3) (RIM-BP3.3)	Q5PRF9/28						Q93034
P51813/162	P61073	C-X-C chemokine receptor type 4 (CXC-R4) (CXCR-4) (FB22) (Fusin) (HM89) (LCR1) (Leukocyte-derived seven transmembrane domain receptor) (LESTR) (Lipopolysaccharide-associated protein 3) (LAP-3) (LPS-associated protein 3) (NPYRL) (Stromal cell-derived factor 1 receptor) (SDF-1 receptor) (CD antigen CD184)	Q15596/4						A9R9N7
P55287/341	Q9BXH1	Bcl-2-binding component 3, isoforms 1/2 (JFY-1) (p53 up-regulated modulator of apoptosis)	Q16890/9						O00471
P62633/30	Q02930	Cyclic AMP-responsive element-binding protein 5 (CREB-5) (cAMP-responsive element-binding protein 5) (cAMP-response element-binding protein A) (CRE-BPa)	Q9Y2K2/15						Q9NNW5
Q13683/581	Q9NZI8	Insulin-like growth factor 2 mRNA-binding protein 1 (IGF2 mRNA-binding protein 1) (IMP-1) (IMP1) (Coding region determinant-binding protein) (CRD-BP) (IGF-II mRNA-binding protein 1) (VICKZ family member 1) (Zipcode-binding protein 1) (ZBP-1)	Q5TC82/18						Q9NQ88
Q2V2M9/466	P28072	Proteasome subunit beta type-6 (EC 3.4.25.1) (Macropain delta chain) (Multicatalytic endopeptidase complex delta chain) (Proteasome delta chain) (Proteasome subunit Y) (Proteasome subunit beta-1) (beta-1)	Q8IZ40/5						H0Y3N5
Q96KR1/783	F2Z2F2	Retinol-binding protein 1 (Cellular retinol-binding protein) (CRBP) (Cellular retinol-binding protein I) (CRBP-I)	O94913/13						P46778
Q96LW9/278	Q9HB19	Pleckstrin homology domain-containing family A member 2 (PH domain-containing family A member 2) (Tandem PH domain-containing protein 2) (TAPP-2)	Q8N3J3/10						O75935
[truncated: 10,867 more rows]

## Sheet: S2
supplementary table S2: GO enrichment of proteins containing MMA only
[truncated: 186 more rows]

[truncated: 2 more sheets: S3, S4]
